# Supplementary material for: Deciphering the role of per- and polyfluoroalkyl substances in prostate cancer: a multi-omics and computational toxicology approach
Source: Front Cell Dev Biol. 2026 Jun 1;14:1786248. doi: 10.3389/fcell.2026.1786248 (PMC13265452; doi:10.3389/fcell.2026.1786248)
Supplement: Supplementary file 2 [file DataSheet1.xlsx]

## Sheet: Title page
Table S1: The ID and prognostic information of PCa patients included in the analysis of prognosis and robot learning models
Table S2: IDs of TCGA-PRAD cohort patients included in differential analysis
Table S3: Primer sequences for qPCR of core genes
Table S4: Overlapping targets of PFAS and prostate cancer
Table S5: Composition genes and computational coefficients of PFAS PCA risk model
Table S6: Detailed information on immunohistochemistry of HPA database

## Sheet: Table S1
Table S1: The ID and prognostic information of PCa patients included in the analysis of prognosis and robot learning models
Patient ID	Time	Event	Cohrot
TCGA-CH-5764-01A	1.02	0	TCGA-PRAD
TCGA-CH-5753-01A	1.02	0	TCGA-PRAD
TCGA-CH-5748-01A	1.02	0	TCGA-PRAD
TCGA-CH-5766-01A	1.02	0	TCGA-PRAD
TCGA-CH-5740-01A	1.02	0	TCGA-PRAD
TCGA-HC-A6HX-01A	1.25	0	TCGA-PRAD
TCGA-HC-A6AS-01A	1.45	0	TCGA-PRAD
TCGA-HC-A6AN-01A	1.61	0	TCGA-PRAD
TCGA-ZG-A9L9-01A	1.68	1	TCGA-PRAD
TCGA-HC-A631-01A	1.77	0	TCGA-PRAD
TCGA-J9-A52B-01A	1.87	1	TCGA-PRAD
TCGA-CH-5744-01A	1.97	0	TCGA-PRAD
TCGA-HC-A632-01A	2	0	TCGA-PRAD
TCGA-CH-5769-01A	2.04	0	TCGA-PRAD
TCGA-CH-5754-01A	2.04	0	TCGA-PRAD
TCGA-HC-A6AL-01A	2.2	0	TCGA-PRAD
TCGA-HC-A6AP-01A	2.33	0	TCGA-PRAD
TCGA-EJ-A65F-01A	2.46	1	TCGA-PRAD
TCGA-J4-AATZ-01A	2.6	1	TCGA-PRAD
TCGA-KK-A8IB-01A	2.73	0	TCGA-PRAD
TCGA-CH-5745-01A	2.99	0	TCGA-PRAD
TCGA-CH-5737-01A	2.99	0	TCGA-PRAD
TCGA-CH-5792-01A	2.99	0	TCGA-PRAD
TCGA-XJ-A9DQ-01A	2.99	0	TCGA-PRAD
TCGA-KC-A7F5-01A	2.99	0	TCGA-PRAD
TCGA-ZG-A8QW-01A	3.09	0	TCGA-PRAD
TCGA-QU-A6IL-01A	3.19	0	TCGA-PRAD
TCGA-V1-A9OL-01A	3.45	1	TCGA-PRAD
TCGA-HC-A6AQ-01A	3.48	0	TCGA-PRAD
TCGA-2A-A8W1-01A	3.68	0	TCGA-PRAD
TCGA-H9-A6BY-01A	3.68	0	TCGA-PRAD
TCGA-EJ-7793-01A	3.75	0	TCGA-PRAD
TCGA-ZG-A9LN-01A	3.78	0	TCGA-PRAD
TCGA-EJ-A8FP-01A	3.84	1	TCGA-PRAD
TCGA-V1-A9O5-01A	4.07	1	TCGA-PRAD
TCGA-EJ-A7NM-01A	4.2	0	TCGA-PRAD
TCGA-ZG-A9KY-01A	4.27	0	TCGA-PRAD
TCGA-XK-AAJR-01A	4.3	1	TCGA-PRAD
TCGA-EJ-AB20-01A	4.3	0	TCGA-PRAD
TCGA-ZG-A9NI-01A	4.34	0	TCGA-PRAD
TCGA-J9-A8CL-01A	4.34	1	TCGA-PRAD
TCGA-HC-A6HY-01A	4.4	0	TCGA-PRAD
TCGA-EJ-A8FU-01A	4.53	0	TCGA-PRAD
TCGA-EJ-AB27-01A	4.76	0	TCGA-PRAD
TCGA-YJ-A8SW-01A	4.86	0	TCGA-PRAD
TCGA-HC-A76X-01A	4.93	0	TCGA-PRAD
TCGA-YL-A8SC-01A	4.99	1	TCGA-PRAD
TCGA-HC-7213-01A	5.58	1	TCGA-PRAD
TCGA-MG-AAMC-01A	5.68	0	TCGA-PRAD
TCGA-J9-A52C-01A	5.85	0	TCGA-PRAD
TCGA-ZG-A9L2-01A	5.91	1	TCGA-PRAD
TCGA-J4-A67T-01A	6.01	0	TCGA-PRAD
TCGA-H9-7775-01A	6.08	0	TCGA-PRAD
TCGA-VN-A88M-01A	6.21	0	TCGA-PRAD
TCGA-EJ-7330-01A	6.27	0	TCGA-PRAD
TCGA-KC-A4BL-01A	6.34	1	TCGA-PRAD
TCGA-EJ-8472-01A	6.44	1	TCGA-PRAD
TCGA-KK-A7AP-01A	6.44	0	TCGA-PRAD
TCGA-EJ-A7NN-01A	6.47	1	TCGA-PRAD
TCGA-EJ-A7NJ-01A	6.47	0	TCGA-PRAD
TCGA-2A-A8W3-01A	6.5	1	TCGA-PRAD
TCGA-V1-A8X3-01A	6.64	0	TCGA-PRAD
TCGA-KK-A5A1-01A	6.67	1	TCGA-PRAD
TCGA-KK-A7AU-01A	6.8	1	TCGA-PRAD
TCGA-CH-5738-01A	6.96	0	TCGA-PRAD
TCGA-J9-A52D-01A	6.96	0	TCGA-PRAD
TCGA-HC-A76W-01A	7	0	TCGA-PRAD
TCGA-EJ-A46F-01A	7.06	1	TCGA-PRAD
TCGA-EJ-A8FS-01A	7.1	1	TCGA-PRAD
TCGA-HC-A9TE-01A	7.1	1	TCGA-PRAD
TCGA-EJ-A65M-01A	7.56	0	TCGA-PRAD
TCGA-EJ-A7NF-01A	8.21	0	TCGA-PRAD
TCGA-KC-A7F6-01A	8.64	0	TCGA-PRAD
TCGA-EJ-5524-01A	8.71	1	TCGA-PRAD
TCGA-VN-A88I-01A	8.84	0	TCGA-PRAD
TCGA-KC-A7FD-01A	8.87	0	TCGA-PRAD
TCGA-XJ-A9DK-01A	9.03	0	TCGA-PRAD
TCGA-EJ-A8FO-01A	9.26	0	TCGA-PRAD
TCGA-HC-A8CY-01A	9.53	0	TCGA-PRAD
TCGA-V1-A9OT-01A	9.59	1	TCGA-PRAD
TCGA-KK-A7B3-01A	9.66	1	TCGA-PRAD
TCGA-CH-5789-01A	9.99	0	TCGA-PRAD
TCGA-KK-A8IJ-01A	10.09	1	TCGA-PRAD
TCGA-ZG-A8QZ-01A	10.12	0	TCGA-PRAD
TCGA-J9-A8CK-01A	10.55	0	TCGA-PRAD
TCGA-J9-A52E-01A	10.61	0	TCGA-PRAD
TCGA-J4-A83K-01A	10.78	0	TCGA-PRAD
TCGA-EJ-A8FN-01A	10.81	0	TCGA-PRAD
TCGA-J9-A8CM-01A	11.3	1	TCGA-PRAD
TCGA-ZG-A9N3-01A	11.47	0	TCGA-PRAD
TCGA-4L-AA1F-01A	11.5	0	TCGA-PRAD
TCGA-HC-A9TH-01A	11.53	1	TCGA-PRAD
TCGA-KC-A7FE-01A	11.56	0	TCGA-PRAD
TCGA-EJ-A6RA-01A	11.6	1	TCGA-PRAD
TCGA-ZG-A9L0-01A	11.66	0	TCGA-PRAD
TCGA-CH-5751-01A	11.99	1	TCGA-PRAD
TCGA-CH-5763-01A	11.99	0	TCGA-PRAD
TCGA-ZG-A9LY-01A	12.16	0	TCGA-PRAD
TCGA-V1-A9OQ-01A	12.19	0	TCGA-PRAD
TCGA-XA-A8JR-01A	12.35	0	TCGA-PRAD
TCGA-ZG-A9LM-01A	12.42	0	TCGA-PRAD
TCGA-HC-7079-01A	12.48	1	TCGA-PRAD
TCGA-M7-A720-01A	12.61	0	TCGA-PRAD
TCGA-J9-A8CP-01A	12.68	0	TCGA-PRAD
TCGA-EJ-A65D-01A	12.91	0	TCGA-PRAD
TCGA-CH-5741-01A	12.98	0	TCGA-PRAD
TCGA-CH-5750-01A	13.01	0	TCGA-PRAD
TCGA-CH-5771-01A	13.01	0	TCGA-PRAD
TCGA-M7-A721-01A	13.14	0	TCGA-PRAD
TCGA-ZG-A8QY-01A	13.27	0	TCGA-PRAD
TCGA-EJ-5497-01A	13.3	0	TCGA-PRAD
TCGA-ZG-A9ND-01A	13.47	0	TCGA-PRAD
TCGA-EJ-A65E-01A	13.7	0	TCGA-PRAD
TCGA-HC-7738-01A	13.8	1	TCGA-PRAD
TCGA-CH-5743-01A	13.96	1	TCGA-PRAD
TCGA-XK-AAIW-01A	14.03	1	TCGA-PRAD
TCGA-YL-A9WH-01A	14.03	0	TCGA-PRAD
TCGA-EJ-A7NG-01A	14.19	0	TCGA-PRAD
TCGA-J4-A83N-01A	14.22	1	TCGA-PRAD
TCGA-HC-7209-01A	14.45	0	TCGA-PRAD
TCGA-ZG-A8QX-01A	14.52	0	TCGA-PRAD
TCGA-J4-A67N-01A	14.52	1	TCGA-PRAD
TCGA-V1-A8ML-01A	14.72	0	TCGA-PRAD
TCGA-WW-A8ZI-01A	14.75	0	TCGA-PRAD
TCGA-EJ-A65J-01A	14.82	0	TCGA-PRAD
TCGA-ZG-A9MC-01A	14.95	0	TCGA-PRAD
TCGA-CH-5767-01A	15.05	0	TCGA-PRAD
TCGA-FC-7961-01A	15.41	0	TCGA-PRAD
TCGA-HC-8266-01A	15.54	0	TCGA-PRAD
TCGA-EJ-A7NH-01A	15.57	0	TCGA-PRAD
TCGA-V1-A8WS-01A	15.57	0	TCGA-PRAD
TCGA-EJ-A7NK-01A	15.64	0	TCGA-PRAD
TCGA-VN-A88O-01A	15.8	0	TCGA-PRAD
TCGA-HC-8265-01A	15.87	0	TCGA-PRAD
TCGA-CH-5772-01A	15.97	0	TCGA-PRAD
TCGA-M7-A71Y-01A	16.2	0	TCGA-PRAD
TCGA-VN-A943-01A	16.29	0	TCGA-PRAD
TCGA-V1-A8MK-01A	16.69	0	TCGA-PRAD
TCGA-YL-A8SA-01A	16.82	0	TCGA-PRAD
TCGA-VN-A88R-01A	16.82	1	TCGA-PRAD
TCGA-J4-A6M7-01A	16.82	0	TCGA-PRAD
TCGA-ZG-A9LS-01A	16.95	0	TCGA-PRAD
TCGA-J4-A83M-01A	17.12	1	TCGA-PRAD
TCGA-HC-7750-01A	17.15	0	TCGA-PRAD
TCGA-EJ-A46E-01A	17.21	0	TCGA-PRAD
TCGA-FC-A66V-01A	17.21	0	TCGA-PRAD
TCGA-TP-A8TT-01A	17.28	0	TCGA-PRAD
TCGA-Y6-A9XI-01A	17.28	0	TCGA-PRAD
TCGA-HC-A6AO-01A	17.41	0	TCGA-PRAD
TCGA-HC-7744-01A	17.44	0	TCGA-PRAD
TCGA-V1-A9Z9-01A	17.74	0	TCGA-PRAD
TCGA-HC-7819-01A	17.84	0	TCGA-PRAD
TCGA-EJ-5525-01A	17.94	1	TCGA-PRAD
TCGA-HC-8261-01A	17.94	0	TCGA-PRAD
TCGA-ZG-A9M4-01A	17.97	0	TCGA-PRAD
TCGA-SU-A7E7-01A	18.1	0	TCGA-PRAD
TCGA-J4-AATV-01A	18.17	0	TCGA-PRAD
TCGA-M7-A722-01A	18.36	1	TCGA-PRAD
TCGA-HC-A8D1-01A	18.82	0	TCGA-PRAD
TCGA-M7-A725-01A	18.82	0	TCGA-PRAD
TCGA-ZG-A9LU-01A	19.02	0	TCGA-PRAD
TCGA-ZG-A9LB-01A	19.15	0	TCGA-PRAD
TCGA-HC-8213-01A	19.35	0	TCGA-PRAD
TCGA-EJ-5496-01A	19.55	0	TCGA-PRAD
TCGA-KC-A7FA-01A	19.65	0	TCGA-PRAD
TCGA-HC-7075-01A	19.74	0	TCGA-PRAD
TCGA-KK-A7B0-01A	19.91	1	TCGA-PRAD
TCGA-TP-A8TV-01A	20.04	0	TCGA-PRAD
TCGA-J4-8198-01A	20.17	0	TCGA-PRAD
TCGA-2A-AAYU-01A	20.2	0	TCGA-PRAD
TCGA-FC-A8O0-01A	20.24	0	TCGA-PRAD
TCGA-J4-A6G3-01A	20.3	1	TCGA-PRAD
TCGA-2A-A8VL-01A	20.4	0	TCGA-PRAD
TCGA-EJ-A46D-01A	20.57	0	TCGA-PRAD
TCGA-V1-A9OA-01A	20.89	0	TCGA-PRAD
TCGA-M7-A71Z-01A	21.12	0	TCGA-PRAD
TCGA-KK-A8IF-01A	21.29	1	TCGA-PRAD
TCGA-G9-A9S0-01A	21.35	1	TCGA-PRAD
TCGA-EJ-A46B-01A	21.58	0	TCGA-PRAD
TCGA-VP-A87H-01A	21.78	0	TCGA-PRAD
TCGA-ZG-A9L6-01A	21.81	1	TCGA-PRAD
TCGA-KC-A7F3-01A	21.85	0	TCGA-PRAD
TCGA-EJ-A65G-01A	21.88	0	TCGA-PRAD
TCGA-EJ-A46I-01A	21.94	0	TCGA-PRAD
TCGA-EJ-A46G-01A	21.94	0	TCGA-PRAD
TCGA-KK-A8I6-01A	21.94	0	TCGA-PRAD
TCGA-2A-A8VV-01A	22.04	0	TCGA-PRAD
TCGA-CH-5739-01A	22.04	0	TCGA-PRAD
TCGA-HC-8262-01A	22.31	0	TCGA-PRAD
TCGA-YL-A8S8-01A	22.31	1	TCGA-PRAD
TCGA-FC-A5OB-01A	22.34	0	TCGA-PRAD
TCGA-HC-A48F-01A	22.34	0	TCGA-PRAD
TCGA-HC-8216-01A	22.4	0	TCGA-PRAD
TCGA-J4-A83I-01A	22.5	0	TCGA-PRAD
TCGA-V1-A8WV-01A	22.54	0	TCGA-PRAD
TCGA-HC-8260-01A	22.54	0	TCGA-PRAD
TCGA-KK-A7B2-01A	22.73	1	TCGA-PRAD
TCGA-ZG-A9LZ-01A	22.73	0	TCGA-PRAD
TCGA-J4-A83J-01A	22.86	0	TCGA-PRAD
TCGA-VP-A87K-01A	22.9	1	TCGA-PRAD
TCGA-CH-5765-01A	23	0	TCGA-PRAD
TCGA-J4-A67S-01A	23.26	1	TCGA-PRAD
TCGA-EJ-A65B-01A	23.32	0	TCGA-PRAD
TCGA-HC-7740-01A	23.55	0	TCGA-PRAD
TCGA-J4-A83L-01A	23.65	0	TCGA-PRAD
TCGA-HC-7745-01A	23.69	0	TCGA-PRAD
TCGA-HC-7749-01A	23.78	0	TCGA-PRAD
TCGA-EJ-A46H-01A	23.78	0	TCGA-PRAD
TCGA-HC-8257-01A	23.85	0	TCGA-PRAD
TCGA-G9-A9S7-01A	23.92	0	TCGA-PRAD
TCGA-CH-5746-01A	24.01	0	TCGA-PRAD
TCGA-CH-5768-01A	24.01	0	TCGA-PRAD
TCGA-YL-A9WL-01A	24.31	1	TCGA-PRAD
TCGA-EJ-7331-01A	24.38	0	TCGA-PRAD
TCGA-VN-A88L-01A	24.51	0	TCGA-PRAD
TCGA-HC-7820-01A	24.54	0	TCGA-PRAD
TCGA-HC-7747-01A	24.57	0	TCGA-PRAD
TCGA-M7-A723-01A	25.07	0	TCGA-PRAD
TCGA-G9-6384-01A	25.13	0	TCGA-PRAD
TCGA-HC-7232-01A	25.16	1	TCGA-PRAD
TCGA-VN-A88N-01A	25.16	0	TCGA-PRAD
TCGA-EJ-8474-01A	25.16	0	TCGA-PRAD
TCGA-J4-A6G1-01A	25.26	0	TCGA-PRAD
TCGA-J4-A67L-01A	25.3	0	TCGA-PRAD
TCGA-XQ-A8TB-01A	25.3	0	TCGA-PRAD
TCGA-EJ-7317-01A	25.33	0	TCGA-PRAD
TCGA-HC-A8D0-01A	25.46	0	TCGA-PRAD
TCGA-VN-A88K-01A	25.49	0	TCGA-PRAD
TCGA-EJ-7784-01A	25.66	0	TCGA-PRAD
TCGA-HC-7752-01A	25.69	0	TCGA-PRAD
TCGA-EJ-7783-01A	25.85	0	TCGA-PRAD
TCGA-FC-A6HD-01A	25.92	0	TCGA-PRAD
TCGA-HC-7748-01A	26.02	0	TCGA-PRAD
TCGA-G9-6373-01A	26.64	0	TCGA-PRAD
TCGA-V1-A9O7-01A	26.91	1	TCGA-PRAD
TCGA-CH-5788-01A	26.97	0	TCGA-PRAD
TCGA-KK-A7AV-01A	27	0	TCGA-PRAD
TCGA-EJ-7321-01A	27.07	0	TCGA-PRAD
TCGA-J4-AAU2-01A	27.1	0	TCGA-PRAD
TCGA-V1-A9Z8-01A	27.17	0	TCGA-PRAD
TCGA-G9-6385-01A	27.27	0	TCGA-PRAD
TCGA-J4-A67O-01A	27.56	0	TCGA-PRAD
TCGA-EJ-7328-01A	27.66	0	TCGA-PRAD
TCGA-HC-8258-01A	27.83	0	TCGA-PRAD
TCGA-G9-7519-01A	27.89	0	TCGA-PRAD
TCGA-V1-A8MG-01A	28.15	0	TCGA-PRAD
TCGA-G9-7523-01A	28.15	0	TCGA-PRAD
TCGA-EJ-7788-01A	28.22	0	TCGA-PRAD
TCGA-HC-8256-01A	28.25	0	TCGA-PRAD
TCGA-FC-7708-01A	28.38	0	TCGA-PRAD
TCGA-HC-7210-01A	28.52	0	TCGA-PRAD
TCGA-HC-7212-01A	28.58	0	TCGA-PRAD
TCGA-EJ-A6RC-01A	28.68	0	TCGA-PRAD
TCGA-V1-A9Z7-01A	28.71	0	TCGA-PRAD
TCGA-FC-A4JI-01A	28.81	0	TCGA-PRAD
TCGA-CH-5794-01A	28.98	0	TCGA-PRAD
TCGA-M7-A724-01A	29.2	0	TCGA-PRAD
TCGA-HC-7080-01A	29.37	1	TCGA-PRAD
TCGA-G9-A9S4-01A	29.76	0	TCGA-PRAD
TCGA-ZG-A9L5-01A	29.83	0	TCGA-PRAD
TCGA-J4-A67R-01A	29.89	0	TCGA-PRAD
TCGA-EJ-5505-01A	30.29	0	TCGA-PRAD
TCGA-EJ-7327-01A	30.32	0	TCGA-PRAD
TCGA-HC-8259-01A	30.35	0	TCGA-PRAD
TCGA-V1-A8WN-01A	30.35	0	TCGA-PRAD
TCGA-KK-A6E7-01A	30.39	1	TCGA-PRAD
TCGA-XK-AAJA-01A	30.55	0	TCGA-PRAD
TCGA-HC-7742-01A	30.81	0	TCGA-PRAD
TCGA-HC-7818-01A	30.81	0	TCGA-PRAD
TCGA-HC-7231-01A	30.85	0	TCGA-PRAD
TCGA-KK-A8I9-01A	30.88	1	TCGA-PRAD
TCGA-H9-A6BX-01A	30.91	0	TCGA-PRAD
TCGA-J4-A67M-01A	30.91	0	TCGA-PRAD
TCGA-KK-A6E0-01A	30.91	1	TCGA-PRAD
TCGA-G9-7521-01A	30.95	0	TCGA-PRAD
TCGA-CH-5752-01A	30.98	0	TCGA-PRAD
TCGA-HC-7821-01A	31.41	0	TCGA-PRAD
TCGA-G9-6377-01A	31.47	0	TCGA-PRAD
TCGA-KK-A7B4-01A	31.64	1	TCGA-PRAD
TCGA-KK-A8I8-01A	31.77	0	TCGA-PRAD
TCGA-XK-AAIR-01A	31.93	0	TCGA-PRAD
TCGA-XJ-A9DX-01A	31.96	0	TCGA-PRAD
TCGA-CH-5790-01A	32	0	TCGA-PRAD
TCGA-CH-5791-01A	32	1	TCGA-PRAD
TCGA-J4-A67Q-01A	32.03	0	TCGA-PRAD
TCGA-YL-A9WY-01A	32.03	1	TCGA-PRAD
TCGA-XK-AAK1-01A	32.16	0	TCGA-PRAD
TCGA-X4-A8KS-01A	32.16	0	TCGA-PRAD
TCGA-EJ-7797-01A	32.29	0	TCGA-PRAD
TCGA-V1-A8MM-01A	32.52	1	TCGA-PRAD
TCGA-Y6-A8TL-01A	32.59	0	TCGA-PRAD
TCGA-G9-7525-01A	32.65	0	TCGA-PRAD
TCGA-HC-7230-01A	32.88	0	TCGA-PRAD
TCGA-J4-A67K-01A	32.98	0	TCGA-PRAD
TCGA-YL-A8S9-01A	33.05	1	TCGA-PRAD
TCGA-EJ-7315-01A	33.11	0	TCGA-PRAD
TCGA-YL-A9WK-01A	33.15	1	TCGA-PRAD
TCGA-KC-A4BR-01A	33.57	1	TCGA-PRAD
TCGA-KK-A7AW-01A	34.63	0	TCGA-PRAD
TCGA-KK-A8IC-01A	34.82	1	TCGA-PRAD
TCGA-KK-A7B1-01A	34.92	0	TCGA-PRAD
TCGA-V1-A9OY-01A	35.05	0	TCGA-PRAD
TCGA-YL-A8HO-01A	35.09	1	TCGA-PRAD
TCGA-EJ-7781-01A	35.25	0	TCGA-PRAD
TCGA-G9-7522-01A	35.41	0	TCGA-PRAD
TCGA-V1-A8WW-01A	35.41	0	TCGA-PRAD
TCGA-HC-7737-01A	35.81	0	TCGA-PRAD
TCGA-EJ-7786-01A	36.01	0	TCGA-PRAD
TCGA-HC-7736-01A	36.24	0	TCGA-PRAD
TCGA-EJ-7789-01A	36.3	0	TCGA-PRAD
TCGA-ZG-A9L4-01A	36.4	0	TCGA-PRAD
TCGA-EJ-7791-01A	36.73	0	TCGA-PRAD
TCGA-KK-A7AY-01A	36.93	1	TCGA-PRAD
TCGA-XJ-A83F-01A	37.02	0	TCGA-PRAD
TCGA-XK-AAIV-01A	37.22	0	TCGA-PRAD
TCGA-V1-A9OX-01A	37.25	0	TCGA-PRAD
TCGA-HC-7081-01A	37.32	0	TCGA-PRAD
TCGA-EJ-7314-01A	37.78	0	TCGA-PRAD
TCGA-G9-6378-01A	37.94	0	TCGA-PRAD
TCGA-G9-6370-01A	37.98	0	TCGA-PRAD
TCGA-EJ-8470-01A	38.07	0	TCGA-PRAD
TCGA-EJ-7782-01A	38.34	0	TCGA-PRAD
TCGA-EJ-5502-01A	38.47	0	TCGA-PRAD
TCGA-EJ-7785-01A	38.67	0	TCGA-PRAD
TCGA-V1-A9OF-01A	38.9	0	TCGA-PRAD
TCGA-G9-7510-01A	38.93	0	TCGA-PRAD
TCGA-VP-A87D-01A	39.22	1	TCGA-PRAD
TCGA-G9-6364-01A	39.36	0	TCGA-PRAD
TCGA-G9-6369-01A	39.91	0	TCGA-PRAD
TCGA-KK-A7AQ-01A	39.98	1	TCGA-PRAD
TCGA-J4-8200-01A	40.01	0	TCGA-PRAD
TCGA-HC-7211-01A	40.11	0	TCGA-PRAD
TCGA-G9-6367-01A	40.14	0	TCGA-PRAD
TCGA-G9-6371-01A	40.28	0	TCGA-PRAD
TCGA-J9-A8CN-01A	40.64	0	TCGA-PRAD
TCGA-QU-A6IM-01A	40.97	0	TCGA-PRAD
TCGA-XK-AAJP-01A	41.36	0	TCGA-PRAD
TCGA-VN-A88P-01A	41.39	0	TCGA-PRAD
TCGA-XK-AAJ3-01A	41.46	0	TCGA-PRAD
TCGA-G9-6329-01A	41.59	0	TCGA-PRAD
TCGA-2A-AAYO-01A	41.79	0	TCGA-PRAD
TCGA-EJ-5531-01A	41.82	0	TCGA-PRAD
TCGA-XJ-A83H-01A	42.05	0	TCGA-PRAD
TCGA-G9-6332-01A	42.21	1	TCGA-PRAD
TCGA-ZG-A9L1-01A	42.77	0	TCGA-PRAD
TCGA-EJ-7794-01A	42.9	0	TCGA-PRAD
TCGA-KC-A4BV-01A	43.63	1	TCGA-PRAD
TCGA-CH-5762-01A	43.99	0	TCGA-PRAD
TCGA-G9-6498-01A	44.09	1	TCGA-PRAD
TCGA-HC-7233-01A	44.51	0	TCGA-PRAD
TCGA-V1-A9ZR-01A	44.71	0	TCGA-PRAD
TCGA-G9-6365-01A	44.78	0	TCGA-PRAD
TCGA-2A-AAYF-01A	44.81	0	TCGA-PRAD
TCGA-EJ-5501-01A	44.84	0	TCGA-PRAD
TCGA-VP-AA1N-01A	44.84	0	TCGA-PRAD
TCGA-VN-A88Q-01A	44.88	0	TCGA-PRAD
TCGA-2A-A8VT-01A	45.11	0	TCGA-PRAD
TCGA-YL-A8HK-01A	45.2	1	TCGA-PRAD
TCGA-2A-A8VX-01A	45.27	0	TCGA-PRAD
TCGA-G9-6363-01A	45.27	0	TCGA-PRAD
TCGA-EJ-5506-01A	45.37	0	TCGA-PRAD
TCGA-X4-A8KQ-01A	45.43	0	TCGA-PRAD
TCGA-V1-A9ZK-01A	45.43	0	TCGA-PRAD
TCGA-YL-A8SB-01A	45.47	1	TCGA-PRAD
TCGA-EJ-5503-01A	45.7	0	TCGA-PRAD
TCGA-EJ-7792-01A	45.86	0	TCGA-PRAD
TCGA-EJ-5499-01A	46.48	0	TCGA-PRAD
TCGA-G9-6361-01A	46.48	0	TCGA-PRAD
TCGA-YL-A8SI-01A	46.75	1	TCGA-PRAD
TCGA-EJ-5504-01A	46.88	0	TCGA-PRAD
TCGA-G9-6356-01A	47.11	0	TCGA-PRAD
TCGA-XK-AAJT-01A	47.11	0	TCGA-PRAD
TCGA-G9-6362-01A	47.4	0	TCGA-PRAD
TCGA-V1-A8MF-01A	47.6	0	TCGA-PRAD
TCGA-EJ-5507-01A	47.86	0	TCGA-PRAD
TCGA-XJ-A9DI-01A	48	0	TCGA-PRAD
TCGA-XJ-A83G-01A	48	0	TCGA-PRAD
TCGA-EJ-5509-01A	48.09	0	TCGA-PRAD
TCGA-YL-A8HM-01A	48.39	1	TCGA-PRAD
TCGA-YL-A9WJ-01A	48.49	1	TCGA-PRAD
TCGA-EJ-5511-01A	48.49	0	TCGA-PRAD
TCGA-EJ-5494-01A	48.52	0	TCGA-PRAD
TCGA-YL-A9WX-01A	49.47	1	TCGA-PRAD
TCGA-EJ-5542-01A	49.7	0	TCGA-PRAD
TCGA-G9-6348-01A	49.77	0	TCGA-PRAD
TCGA-V1-A9ZG-01A	49.84	0	TCGA-PRAD
TCGA-KK-A7AZ-01A	49.9	0	TCGA-PRAD
TCGA-G9-6353-01A	50.66	0	TCGA-PRAD
TCGA-G9-6499-01A	50.69	0	TCGA-PRAD
TCGA-YL-A8HL-01A	51.41	0	TCGA-PRAD
TCGA-XK-AAJU-01A	51.77	0	TCGA-PRAD
TCGA-G9-7509-01A	52.89	0	TCGA-PRAD
TCGA-YL-A8HJ-01A	52.92	0	TCGA-PRAD
TCGA-YL-A9WI-01A	53.32	0	TCGA-PRAD
TCGA-G9-6339-01A	53.68	1	TCGA-PRAD
TCGA-V1-A9ZI-01A	53.88	0	TCGA-PRAD
TCGA-VP-A87C-01A	55.52	0	TCGA-PRAD
TCGA-G9-6342-01A	55.72	0	TCGA-PRAD
TCGA-2A-A8VO-01A	55.88	0	TCGA-PRAD
TCGA-EJ-5498-01A	56.5	0	TCGA-PRAD
TCGA-G9-6496-01A	56.7	0	TCGA-PRAD
TCGA-EJ-5512-01A	56.93	0	TCGA-PRAD
TCGA-KK-A8I7-01A	57.69	1	TCGA-PRAD
TCGA-EJ-5495-01A	57.82	0	TCGA-PRAD
TCGA-KK-A6E8-01A	58.15	0	TCGA-PRAD
TCGA-G9-6494-01A	58.18	0	TCGA-PRAD
TCGA-VP-A87J-01A	58.28	0	TCGA-PRAD
TCGA-G9-6379-01A	58.41	0	TCGA-PRAD
TCGA-EJ-5527-01A	58.41	0	TCGA-PRAD
TCGA-KC-A4BN-01A	59.63	0	TCGA-PRAD
TCGA-EJ-5532-01A	60.05	0	TCGA-PRAD
TCGA-EJ-5514-01A	60.09	0	TCGA-PRAD
TCGA-EJ-5530-01A	60.18	0	TCGA-PRAD
TCGA-EJ-5515-01A	60.18	0	TCGA-PRAD
TCGA-KK-A8II-01A	60.91	1	TCGA-PRAD
TCGA-V1-A8MU-01A	61.63	0	TCGA-PRAD
TCGA-EJ-5510-01A	61.99	0	TCGA-PRAD
TCGA-EJ-5516-01A	62.06	0	TCGA-PRAD
TCGA-EJ-5517-01A	62.06	0	TCGA-PRAD
TCGA-EJ-5526-01A	62.71	1	TCGA-PRAD
TCGA-KK-A8IM-01A	62.91	0	TCGA-PRAD
TCGA-EJ-8469-01A	63.24	1	TCGA-PRAD
TCGA-KK-A8IA-01A	63.44	0	TCGA-PRAD
TCGA-G9-6366-01A	63.96	0	TCGA-PRAD
TCGA-V1-A8WL-01A	63.99	0	TCGA-PRAD
TCGA-EJ-5519-01A	64.45	0	TCGA-PRAD
TCGA-EJ-5508-01A	64.55	0	TCGA-PRAD
TCGA-KK-A59Y-01A	64.65	0	TCGA-PRAD
TCGA-HC-7078-01A	65.21	0	TCGA-PRAD
TCGA-KK-A8IH-01A	66.13	0	TCGA-PRAD
TCGA-G9-6338-01A	66.62	0	TCGA-PRAD
TCGA-VP-A87E-01A	66.92	0	TCGA-PRAD
TCGA-G9-6351-01A	67.28	0	TCGA-PRAD
TCGA-KK-A8IK-01A	67.41	0	TCGA-PRAD
TCGA-KK-A6E3-01A	67.54	0	TCGA-PRAD
TCGA-G9-6354-01A	67.87	0	TCGA-PRAD
TCGA-G9-6336-01A	67.94	0	TCGA-PRAD
TCGA-KK-A6E5-01A	68.1	0	TCGA-PRAD
TCGA-EJ-5522-01A	68.3	0	TCGA-PRAD
TCGA-G9-6347-01A	68.63	0	TCGA-PRAD
TCGA-EJ-5518-01A	69.12	1	TCGA-PRAD
TCGA-KK-A8ID-01A	69.22	0	TCGA-PRAD
TCGA-HC-7077-01A	69.48	0	TCGA-PRAD
TCGA-KK-A8I4-01A	71.02	1	TCGA-PRAD
TCGA-KK-A6E1-01A	72.21	0	TCGA-PRAD
TCGA-KK-A59X-01A	73.36	1	TCGA-PRAD
TCGA-EJ-5521-01A	74.87	0	TCGA-PRAD
TCGA-VP-A875-01A	75.85	0	TCGA-PRAD
TCGA-EJ-8468-01A	77.1	0	TCGA-PRAD
TCGA-VP-A878-01A	77.33	1	TCGA-PRAD
TCGA-V1-A9OH-01A	78.94	0	TCGA-PRAD
TCGA-G9-6343-01A	80.49	0	TCGA-PRAD
TCGA-G9-6333-01A	80.98	0	TCGA-PRAD
TCGA-VP-A87B-01A	81.24	1	TCGA-PRAD
TCGA-KK-A8IG-01A	82.29	0	TCGA-PRAD
TCGA-HI-7168-01A	82.29	1	TCGA-PRAD
TCGA-HI-7170-01A	82.85	0	TCGA-PRAD
TCGA-EJ-7123-01A	84.49	0	TCGA-PRAD
TCGA-QU-A6IP-01A	86.07	0	TCGA-PRAD
TCGA-KK-A59Z-01A	86.33	0	TCGA-PRAD
TCGA-HI-7169-01A	88.17	0	TCGA-PRAD
TCGA-EJ-7115-01A	88.27	0	TCGA-PRAD
TCGA-EJ-7125-01A	93.63	0	TCGA-PRAD
TCGA-V1-A9O9-01A	94.28	0	TCGA-PRAD
TCGA-KK-A8I5-01A	101.71	0	TCGA-PRAD
TCGA-VP-A876-01A	109.49	0	TCGA-PRAD
TCGA-KK-A59V-01A	113.01	0	TCGA-PRAD
TCGA-KK-A6E6-01A	113.24	0	TCGA-PRAD
TCGA-VP-A872-01A	119.28	0	TCGA-PRAD
TCGA-QU-A6IO-01A	122.08	0	TCGA-PRAD
TCGA-QU-A6IN-01A	140.08	0	TCGA-PRAD
TCGA-KK-A6DY-01A	141.1	0	TCGA-PRAD
TCGA-KK-A6E2-01A	165.05	0	TCGA-PRAD
Patient ID	Time	DFS	Cohort
GSM3263702	102	1	GSE116918
GSM3263828	84	0	GSE116918
GSM3263779	87	1	GSE116918
GSM3263830	80	0	GSE116918
GSM3263796	90	0	GSE116918
GSM3263800	83	0	GSE116918
GSM3263695	28	1	GSE116918
GSM3263829	81	0	GSE116918
GSM3263704	110	0	GSE116918
GSM3263744	98	0	GSE116918
GSM3263890	78	0	GSE116918
GSM3263755	38	0	GSE116918
GSM3263692	93	1	GSE116918
GSM3263850	82	0	GSE116918
GSM3263772	91	0	GSE116918
GSM3263849	84	0	GSE116918
GSM3263877	61	1	GSE116918
GSM3263731	28	1	GSE116918
GSM3263696	16	1	GSE116918
GSM3263670	106	0	GSE116918
GSM3263734	96	0	GSE116918
GSM3263885	61	1	GSE116918
GSM3263690	27	1	GSE116918
GSM3263685	75	0	GSE116918
GSM3263810	34	0	GSE116918
GSM3263694	57	1	GSE116918
GSM3263785	95	0	GSE116918
GSM3263697	85	1	GSE116918
GSM3263776	33	0	GSE116918
GSM3263715	75	1	GSE116918
GSM3263859	76	0	GSE116918
GSM3263900	74	0	GSE116918
GSM3263667	92	1	GSE116918
GSM3263746	52	1	GSE116918
GSM3263769	105	0	GSE116918
GSM3263699	90	1	GSE116918
GSM3263765	102	0	GSE116918
GSM3263666	111	0	GSE116918
GSM3263738	81	0	GSE116918
GSM3263726	55	0	GSE116918
GSM3263719	40	1	GSE116918
GSM3263896	56	1	GSE116918
GSM3263762	54	0	GSE116918
GSM3263873	75	0	GSE116918
GSM3263742	111	0	GSE116918
GSM3263836	85	0	GSE116918
GSM3263758	10	1	GSE116918
GSM3263909	96	0	GSE116918
GSM3263712	116	0	GSE116918
GSM3263862	78	0	GSE116918
GSM3263679	74	0	GSE116918
GSM3263819	53	1	GSE116918
GSM3263892	55	1	GSE116918
GSM3263714	103	0	GSE116918
GSM3263706	117	0	GSE116918
GSM3263846	73	0	GSE116918
GSM3263743	28	0	GSE116918
GSM3263811	91	0	GSE116918
GSM3263713	91	0	GSE116918
GSM3263693	94	1	GSE116918
GSM3263774	74	1	GSE116918
GSM3263886	77	0	GSE116918
GSM3263747	109	0	GSE116918
GSM3263857	79	0	GSE116918
GSM3263749	104	0	GSE116918
GSM3263766	94	0	GSE116918
GSM3263822	89	0	GSE116918
GSM3263752	98	0	GSE116918
GSM3263863	77	0	GSE116918
GSM3263763	30	0	GSE116918
GSM3263799	90	0	GSE116918
GSM3263814	89	0	GSE116918
GSM3263705	112	0	GSE116918
GSM3263845	75	0	GSE116918
GSM3263861	78	0	GSE116918
GSM3263864	81	0	GSE116918
GSM3263813	90	0	GSE116918
GSM3263888	73	0	GSE116918
GSM3263740	104	0	GSE116918
GSM3263905	89	0	GSE116918
GSM3263808	82	0	GSE116918
GSM3263735	112	0	GSE116918
GSM3263902	69	0	GSE116918
GSM3263817	91	0	GSE116918
GSM3263720	44	1	GSE116918
GSM3263681	31	1	GSE116918
GSM3263834	74	0	GSE116918
GSM3263709	107	0	GSE116918
GSM3263876	79	0	GSE116918
GSM3263764	106	0	GSE116918
GSM3263855	77	0	GSE116918
GSM3263724	113	0	GSE116918
GSM3263739	115	0	GSE116918
GSM3263780	45	0	GSE116918
GSM3263874	63	0	GSE116918
GSM3263701	64	1	GSE116918
GSM3263869	80	0	GSE116918
GSM3263768	102	0	GSE116918
GSM3263802	76	1	GSE116918
GSM3263710	114	0	GSE116918
GSM3263843	56	0	GSE116918
GSM3263823	15	0	GSE116918
GSM3263761	104	0	GSE116918
GSM3263698	32	1	GSE116918
GSM3263787	96	0	GSE116918
GSM3263891	25	1	GSE116918
GSM3263767	100	0	GSE116918
GSM3263807	81	1	GSE116918
GSM3263795	71	0	GSE116918
GSM3263751	29	0	GSE116918
GSM3263851	77	0	GSE116918
GSM3263730	109	0	GSE116918
GSM3263797	94	0	GSE116918
GSM3263794	43	1	GSE116918
GSM3263907	54	1	GSE116918
GSM3263894	67	0	GSE116918
GSM3263835	86	0	GSE116918
GSM3263756	102	0	GSE116918
GSM3263880	21	0	GSE116918
GSM3263860	78	0	GSE116918
GSM3263790	96	0	GSE116918
GSM3263858	11	0	GSE116918
GSM3263893	76	0	GSE116918
GSM3263887	65	0	GSE116918
GSM3263837	85	0	GSE116918
GSM3263875	66	0	GSE116918
GSM3263904	95	0	GSE116918
GSM3263804	88	0	GSE116918
GSM3263721	91	1	GSE116918
GSM3263759	24	1	GSE116918
GSM3263748	106	0	GSE116918
GSM3263745	107	0	GSE116918
GSM3263736	105	0	GSE116918
GSM3263782	100	0	GSE116918
GSM3263788	84	0	GSE116918
GSM3263729	25	1	GSE116918
GSM3263753	35	0	GSE116918
GSM3263691	24	1	GSE116918
GSM3263806	94	0	GSE116918
GSM3263882	66	0	GSE116918
GSM3263792	55	1	GSE116918
GSM3263867	79	1	GSE116918
GSM3263826	92	0	GSE116918
GSM3263853	81	0	GSE116918
GSM3263798	94	0	GSE116918
GSM3263789	95	0	GSE116918
GSM3263771	99	0	GSE116918
GSM3263669	109	0	GSE116918
GSM3263852	77	0	GSE116918
GSM3263821	82	0	GSE116918
GSM3263668	103	0	GSE116918
GSM3263839	88	0	GSE116918
GSM3263895	70	0	GSE116918
GSM3263678	80	0	GSE116918
GSM3263865	79	0	GSE116918
GSM3263733	111	0	GSE116918
GSM3263878	80	0	GSE116918
GSM3263684	81	0	GSE116918
GSM3263901	75	0	GSE116918
GSM3263676	26	0	GSE116918
GSM3263793	94	0	GSE116918
GSM3263805	62	1	GSE116918
GSM3263786	91	1	GSE116918
GSM3263717	63	1	GSE116918
GSM3263866	80	0	GSE116918
GSM3263838	87	0	GSE116918
GSM3263711	63	1	GSE116918
GSM3263707	112	0	GSE116918
GSM3263778	91	0	GSE116918
GSM3263881	62	0	GSE116918
GSM3263856	82	0	GSE116918
GSM3263803	84	0	GSE116918
GSM3263825	83	0	GSE116918
GSM3263854	78	0	GSE116918
GSM3263682	76	0	GSE116918
GSM3263908	89	0	GSE116918
GSM3263741	93	0	GSE116918
GSM3263671	102	0	GSE116918
GSM3263674	108	0	GSE116918
GSM3263870	74	0	GSE116918
GSM3263832	85	0	GSE116918
GSM3263840	82	1	GSE116918
GSM3263879	80	0	GSE116918
GSM3263784	96	0	GSE116918
GSM3263883	79	0	GSE116918
GSM3263677	92	0	GSE116918
GSM3263833	85	0	GSE116918
GSM3263872	78	0	GSE116918
GSM3263889	68	1	GSE116918
GSM3263812	12	0	GSE116918
GSM3263868	79	0	GSE116918
GSM3263816	91	0	GSE116918
GSM3263831	86	0	GSE116918
GSM3263770	103	0	GSE116918
GSM3263732	113	0	GSE116918
GSM3263781	92	0	GSE116918
GSM3263716	92	1	GSE116918
GSM3263683	57	1	GSE116918
GSM3263827	18	1	GSE116918
GSM3263884	78	0	GSE116918
GSM3263665	61	0	GSE116918
GSM3263791	86	0	GSE116918
GSM3263899	70	0	GSE116918
GSM3263689	61	0	GSE116918
GSM3263871	80	1	GSE116918
GSM3263801	78	1	GSE116918
GSM3263672	92	0	GSE116918
GSM3263773	102	0	GSE116918
GSM3263898	19	0	GSE116918
GSM3263818	65	0	GSE116918
GSM3263820	89	0	GSE116918
GSM3263686	74	0	GSE116918
GSM3263750	108	0	GSE116918
GSM3263847	83	0	GSE116918
GSM3263824	87	0	GSE116918
GSM3263757	84	1	GSE116918
GSM3263815	84	0	GSE116918
GSM3263725	108	0	GSE116918
GSM3263727	113	0	GSE116918
GSM3263897	70	0	GSE116918
GSM3263783	96	0	GSE116918
GSM3263760	80	0	GSE116918
GSM3263688	36	0	GSE116918
GSM3263842	87	0	GSE116918
GSM3263906	106	0	GSE116918
GSM3263809	94	0	GSE116918
GSM3263754	101	0	GSE116918
GSM3263728	106	0	GSE116918
GSM3263675	101	0	GSE116918
GSM3263718	22	0	GSE116918
GSM3263687	76	0	GSE116918
GSM3263673	94	0	GSE116918
GSM3263910	72	0	GSE116918
GSM3263722	106	1	GSE116918
GSM3263708	108	0	GSE116918
GSM3263664	117	0	GSE116918
GSM3263848	83	0	GSE116918
GSM3263911	98	0	GSE116918
GSM3263903	101	0	GSE116918
PCA0001	18.5	1	GSE
GSM1817814	3.91233	0	GSE
PCA0099	5.78	0	GSE
GSM1817818	7.85753	0	GSE
PCA0134	8.18	0	GSE
PCA0009	64.76	1	GSE
PCA0171	8.84	0	GSE
GSM1817822	9.92877	0	GSE
PCA0013	10.38	0	GSE
GSM1817831	10.4548	0	GSE
GSM1817824	10.5534	0	GSE
GSM1817829	10.5863	0	GSE
PCA0156	10.81	0	GSE
GSM1817828	11.5397	0	GSE
PCA0162	11.83	0	GSE
GSM1817830	12.6904	0	GSE
PCA0022	39.95	1	GSE
PCA0024	3.94	1	GSE
PCA0025	68.04	1	GSE
PCA0160	12.98	0	GSE
PCA0109	13.86	0	GSE
PCA0028	27.6	1	GSE
GSM1817827	14.3671	0	GSE
GSM1817806	15.2219	0	GSE
PCA0031	35.35	1	GSE
PCA0032	3.71	1	GSE
GSM1817826	15.2219	0	GSE
PCA0034	92.98	1	GSE
GSM1817823	15.2548	0	GSE
GSM1817797	15.2877	0	GSE
GSM1817802	15.2877	0	GSE
GSM1817804	15.4521	0	GSE
GSM1817757	16.8	0	GSE
GSM1817801	16.9973	0	GSE
GSM1817821	17.3589	0	GSE
GSM1817825	17.4247	0	GSE
GSM1817813	18.1479	0	GSE
GSM1817817	18.4438	0	GSE
GSM1817816	18.8384	0	GSE
GSM1817920	18.937	0	GSE
PCA0018	18.96	0	GSE
GSM1817819	19.463	0	GSE
GSM1817812	20.0219	0	GSE
GSM1817809	20.7123	0	GSE
PCA0073	13.04	1	GSE
GSM1817808	21.2055	0	GSE
GSM1817811	21.2712	0	GSE
GSM1817807	21.7315	0	GSE
PCA0080	55.39	1	GSE
PCA0081	9.86	1	GSE
GSM1817799	22.2247	0	GSE
PCA0083	31.8	1	GSE
GSM1817805	22.2904	0	GSE
GSM1817803	22.3233	0	GSE
GSM1817780	22.5534	0	GSE
PCA0015	22.7	0	GSE
PCA0105	23	0	GSE
PCA0092	16.82	1	GSE
GSM1817744	23.474	0	GSE
PCA0064	24.28	0	GSE
PCA0056	25	0	GSE
GSM1817798	25.7753	0	GSE
GSM1817731	25.9726	0	GSE
PCA0115	26.22	0	GSE
GSM1817800	26.3342	0	GSE
PCA0103	28.65	1	GSE
PCA0029	26.68	0	GSE
PCA0167	26.84	0	GSE
GSM1817795	27.0247	0	GSE
GSM1817796	27.0247	0	GSE
GSM1817783	27.9781	0	GSE
PCA0133	28.06	0	GSE
GSM1817790	29.589	0	GSE
PCA0112	13.21	1	GSE
GSM1817788	29.7534	0	GSE
PCA0181	30.03	0	GSE
PCA0058	30.19	0	GSE
PCA0117	18.83	1	GSE
PCA0165	30.52	0	GSE
GSM1817791	30.7726	0	GSE
GSM1817786	30.8055	0	GSE
GSM1817787	30.937	0	GSE
PCA0158	31.61	0	GSE
GSM1817785	32.1205	0	GSE
PCA0173	32.69	0	GSE
GSM1817784	33.8959	0	GSE
GSM1817764	33.9945	0	GSE
PCA0128	53.82	1	GSE
GSM1817781	34.4877	0	GSE
PCA0130	27.86	1	GSE
PCA0010	35.06	0	GSE
GSM1817779	35.9014	0	GSE
PCA0175	36.01	0	GSE
PCA0144	37.59	0	GSE
PCA0136	5.72	1	GSE
PCA0178	37.68	0	GSE
GSM1817778	38.137	0	GSE
PCA0100	38.21	0	GSE
GSM1817766	38.5973	0	GSE
PCA0114	38.77	0	GSE
PCA0084	39.66	0	GSE
PCA0157	39.85	0	GSE
GSM1817774	40.7342	0	GSE
GSM1817776	40.8	0	GSE
GSM1817775	41.4575	0	GSE
PCA0141	41.76	0	GSE
GSM1817751	41.7863	0	GSE
GSM1817730	41.9178	0	GSE
PCA0161	19.02	1	GSE
PCA0096	42.38	0	GSE
PCA0062	42.94	0	GSE
PCA0169	42.94	0	GSE
PCA0174	43.3	0	GSE
GSM1817740	43.463	0	GSE
PCA0104	43.47	0	GSE
PCA0127	43.53	0	GSE
PCA0118	43.83	0	GSE
GSM1817771	44.2521	0	GSE
PCA0172	30.56	1	GSE
GSM1817735	44.8767	0	GSE
PCA0163	45.37	0	GSE
GSM1817772	45.5014	0	GSE
PCA0068	45.54	0	GSE
PCA0147	45.73	0	GSE
PCA0187	18	1	GSE
PCA0201	4.11	1	GSE
PCA0208	11.79	1	GSE
PCA0210	20.04	1	GSE
PCA0213	64.66	1	GSE
PCA0215	5.95	1	GSE
GSM1817768	46.0274	0	GSE
PCA0093	46.42	0	GSE
PCA0119	46.49	0	GSE
GSM1817723	6	1	GSE
GSM1817743	46.8493	0	GSE
GSM1817959	46.9808	0	GSE
GSM1817727	55	1	GSE
GSM1817937	47.1452	0	GSE
GSM1817754	47.2438	0	GSE
GSM1817767	47.2438	0	GSE
PCA0151	47.34	0	GSE
PCA0155	47.61	0	GSE
PCA0090	48.43	0	GSE
PCA0145	48.43	0	GSE
GSM1817765	48.4603	0	GSE
GSM1817724	48.526	0	GSE
PCA0132	48.56	0	GSE
GSM1817737	48.8877	0	GSE
GSM1817763	48.9534	0	GSE
PCA0168	49.02	0	GSE
PCA0075	49.35	0	GSE
PCA0111	49.84	0	GSE
GSM1817762	50.2356	0	GSE
GSM1817745	11	1	GSE
GSM1817760	50.6959	0	GSE
GSM1817747	57	1	GSE
GSM1817761	50.8603	0	GSE
GSM1817749	38	1	GSE
PCA0146	50.89	0	GSE
PCA0150	51.35	0	GSE
GSM1817741	51.3534	0	GSE
GSM1817753	16	1	GSE
PCA0095	51.58	0	GSE
PCA0135	51.65	0	GSE
GSM1817759	51.7808	0	GSE
PCA0126	51.85	0	GSE
PCA0170	52.17	0	GSE
GSM1817758	52.274	0	GSE
PCA0122	52.47	0	GSE
GSM1817755	52.7014	0	GSE
GSM1817933	52.7342	0	GSE
GSM1817736	52.8658	0	GSE
GSM1817756	53.8849	0	GSE
GSM1817752	54	0	GSE
GSM1817729	54.1151	0	GSE
PCA0164	54.54	0	GSE
PCA0124	55.2	0	GSE
GSM1817769	13	1	GSE
GSM1817770	21	1	GSE
PCA0107	56.15	0	GSE
PCA0087	56.84	0	GSE
GSM1817773	31	1	GSE
PCA0129	56.87	0	GSE
PCA0020	56.94	0	GSE
GSM1817750	56.9753	0	GSE
GSM1817777	16	1	GSE
GSM1817927	57.0411	0	GSE
GSM1817742	57.3699	0	GSE
GSM1817746	57.3699	0	GSE
GSM1817748	57.3699	0	GSE
GSM1817782	6	1	GSE
PCA0002	58.02	0	GSE
GSM1817738	58.2247	0	GSE
GSM1817739	58.5863	0	GSE
GSM1817997	58.8822	0	GSE
PCA0110	58.91	0	GSE
PCA0082	58.97	0	GSE
PCA0108	59.14	0	GSE
PCA0149	59.17	0	GSE
GSM1817792	23	1	GSE
GSM1817794	3	1	GSE
GSM1817733	59.474	0	GSE
GSM1817732	59.6384	0	GSE
GSM1817734	59.9014	0	GSE
PCA0123	60.06	0	GSE
PCA0113	60.45	0	GSE
GSM1817998	60.5589	0	GSE
GSM1817994	60.7233	0	GSE
PCA0086	60.85	0	GSE
GSM1817974	61.1836	0	GSE
PCA0125	61.37	0	GSE
GSM1817916	61.4466	0	GSE
PCA0021	61.5	0	GSE
GSM1817726	61.5123	0	GSE
PCA0077	61.7	0	GSE
GSM1817952	62.3342	0	GSE
GSM1817810	21	1	GSE
PCA0101	62.36	0	GSE
PCA0120	62.65	0	GSE
GSM1817721	64.011	0	GSE
GSM1817722	64.4712	0	GSE
GSM1817720	65.4247	0	GSE
GSM1817942	66	0	GSE
PCA0094	66.1	0	GSE
GSM1817989	68.5479	0	GSE
GSM1817820	19	1	GSE
PCA0033	69.09	0	GSE
GSM1817995	69.2712	0	GSE
GSM1817992	69.6	0	GSE
GSM1817987	70.126	0	GSE
PCA0089	70.18	0	GSE
PCA0063	74.12	0	GSE
GSM1817985	74.3342	0	GSE
PCA0014	76.45	0	GSE
GSM1817963	76.7014	0	GSE
PCA0066	77.11	0	GSE
GSM1817967	77.2603	0	GSE
GSM1817906	12.0329	1	GSE
GSM1817907	19.2986	1	GSE
GSM1817909	61.5452	1	GSE
GSM1817910	10.126	1	GSE
GSM1817911	8.08767	1	GSE
GSM1817912	24.1644	1	GSE
GSM1817913	7.6274	1	GSE
GSM1817914	3.58356	1	GSE
PCA0065	77.37	0	GSE
GSM1817917	18.3123	1	GSE
GSM1817919	98.2685	1	GSE
GSM1817935	77.6219	0	GSE
GSM1817921	34.0603	1	GSE
PCA0035	77.8	0	GSE
GSM1817980	78.0493	0	GSE
PCA0026	78.16	0	GSE
GSM1817966	78.7726	0	GSE
GSM1817929	26.8603	1	GSE
GSM1817930	28.9315	1	GSE
GSM1817931	16.3397	1	GSE
GSM1817979	79.4301	0	GSE
GSM1817975	79.7918	0	GSE
PCA0011	82.17	0	GSE
GSM1817939	82.4219	0	GSE
GSM1817970	82.4877	0	GSE
GSM1817950	82.5534	0	GSE
GSM1817938	63.1562	1	GSE
GSM1817960	82.6849	0	GSE
PCA0057	82.86	0	GSE
GSM1817953	83.8356	0	GSE
PCA0050	83.85	0	GSE
GSM1817944	23.7041	1	GSE
GSM1817969	84.0658	0	GSE
GSM1817958	84.1973	0	GSE
GSM1817954	84.2959	0	GSE
GSM1817948	41.7205	1	GSE
GSM1817971	84.2959	0	GSE
PCA0074	84.31	0	GSE
PCA0036	85.32	0	GSE
GSM1817973	85.5452	0	GSE
GSM1817943	87.3863	0	GSE
GSM1817955	30.0164	1	GSE
GSM1817956	36.5589	1	GSE
GSM1817957	22.9808	1	GSE
PCA0040	89.5	0	GSE
GSM1817932	90.7397	0	GSE
GSM1817964	91.5945	0	GSE
GSM1817962	66.9699	1	GSE
GSM1817934	92.1534	0	GSE
GSM1817951	92.4822	0	GSE
GSM1817965	19.8904	1	GSE
PCA0003	93.14	0	GSE
GSM1817947	94.5863	0	GSE
GSM1817968	36.5918	1	GSE
GSM1817946	95.9014	0	GSE
GSM1817936	96.8548	0	GSE
GSM1817926	98.1041	0	GSE
GSM1817972	36.6904	1	GSE
GSM1817945	98.3342	0	GSE
PCA0007	98.6	0	GSE
PCA0038	100.21	0	GSE
GSM1817977	47.6055	1	GSE
GSM1817924	100.274	0	GSE
PCA0052	102.54	0	GSE
GSM1817981	42.4767	1	GSE
GSM1817982	42.8055	1	GSE
GSM1817983	6.24658	1	GSE
GSM1817923	103.43	0	GSE
PCA0037	104.05	0	GSE
GSM1817988	18.4438	1	GSE
PCA0017	104.38	0	GSE
GSM1817990	64.2411	1	GSE
GSM1817991	29.8192	1	GSE
PCA0030	115.09	0	GSE
GSM1817993	38.0055	1	GSE
PCA0027	116.83	0	GSE
PCA0005	126.1	0	GSE
PCA0012	128.43	0	GSE
PCA0008	149.19	0	GSE

## Sheet: Table S2
Table S2: IDs of TCGA-PRAD cohort patients included in differential analysis
IDs
TCGA-EJ-5505-01A
TCGA-ZG-A9L6-01A
TCGA-HC-A8D0-01A
TCGA-VN-A88I-01A
TCGA-KK-A8IA-01A
TCGA-KC-A7FA-01A
TCGA-KK-A6E1-01A
TCGA-H9-7775-01A
TCGA-HC-8262-01A
TCGA-EJ-7797-01A
TCGA-HC-7738-01A
TCGA-V1-A8MG-01A
TCGA-ZG-A8QX-01A
TCGA-XK-AAJP-01A
TCGA-G9-6379-01A
TCGA-EJ-7314-01A
TCGA-EJ-7125-01A
TCGA-VP-A87J-01A
TCGA-CH-5761-11A
TCGA-EJ-8468-01A
TCGA-EJ-5527-01A
TCGA-G9-6333-01A
TCGA-HC-7749-01A
TCGA-G9-6338-01A
TCGA-ZG-A9L0-01A
TCGA-J4-AATZ-01A
TCGA-HC-7232-01A
TCGA-EJ-A7NN-01A
TCGA-EJ-7317-11A
TCGA-CH-5750-01A
TCGA-QU-A6IP-01A
TCGA-J4-A67Q-01A
TCGA-G9-6348-01A
TCGA-YL-A8SC-01A
TCGA-VP-A878-01A
TCGA-KK-A7B1-01A
TCGA-EJ-5525-01A
TCGA-CH-5768-11A
TCGA-HC-7752-01A
TCGA-FC-7708-01A
TCGA-2A-A8W3-01A
TCGA-G9-6362-01A
TCGA-WW-A8ZI-01A
TCGA-EJ-7784-11A
TCGA-EJ-A8FP-01A
TCGA-G9-6370-01A
TCGA-G9-6377-01A
TCGA-ZG-A9N3-01A
TCGA-Y6-A8TL-01A
TCGA-CH-5790-01A
TCGA-ZG-A9L4-01A
TCGA-EJ-7125-11A
TCGA-EJ-5519-01A
TCGA-XK-AAK1-01A
TCGA-EJ-5495-01A
TCGA-VN-A88O-01A
TCGA-G9-6365-11A
TCGA-HC-8216-01A
TCGA-2A-AAYF-01A
TCGA-HI-7169-01A
TCGA-EJ-5498-01A
TCGA-CH-5738-01A
TCGA-KK-A7B2-01A
TCGA-J4-A67S-01A
TCGA-YL-A9WJ-01A
TCGA-HC-7819-01A
TCGA-ZG-A8QZ-01A
TCGA-KK-A7AW-01A
TCGA-ZG-A9LS-01A
TCGA-KK-A7B3-01A
TCGA-TP-A8TT-01A
TCGA-G9-A9S7-01A
TCGA-EJ-5514-01A
TCGA-EJ-A8FO-11A
TCGA-H9-A6BX-01A
TCGA-EJ-7328-01A
TCGA-J4-A67K-01A
TCGA-2A-AAYU-01A
TCGA-2A-A8W1-01A
TCGA-G9-A9S0-01A
TCGA-EJ-A46E-01A
TCGA-EJ-A65J-01A
TCGA-EJ-5526-01A
TCGA-HC-7075-01A
TCGA-HC-8262-11A
TCGA-EJ-7321-11A
TCGA-KK-A8IK-01A
TCGA-EJ-5531-01A
TCGA-EJ-5542-01A
TCGA-CH-5767-01A
TCGA-KK-A6E6-01A
TCGA-CH-5743-01A
TCGA-HC-7821-01A
TCGA-HC-7752-11A
TCGA-M7-A720-01A
TCGA-HC-A4ZV-01A
TCGA-HC-8261-01A
TCGA-G9-6356-01A
TCGA-ZG-A9NI-01A
TCGA-HC-7819-11A
TCGA-HC-7078-01A
TCGA-EJ-7782-01A
TCGA-HC-7740-11A
TCGA-HC-7737-01A
TCGA-H9-A6BY-01A
TCGA-J9-A8CP-01A
TCGA-EJ-A46B-01A
TCGA-VN-A943-01A
TCGA-HC-A9TH-01A
TCGA-G9-6499-01A
TCGA-CH-5764-01A
TCGA-EJ-5504-01A
TCGA-J4-A67M-01A
TCGA-HC-7742-01A
TCGA-CH-5794-01A
TCGA-YL-A8HO-01A
TCGA-KC-A7FD-01A
TCGA-EJ-7794-01A
TCGA-YL-A8HM-01A
TCGA-HC-7080-01A
TCGA-HC-8259-01A
TCGA-XJ-A83H-01A
TCGA-EJ-7793-11A
TCGA-J4-A83J-01A
TCGA-G9-A9S4-01A
TCGA-X4-A8KQ-01A
TCGA-EJ-5507-01A
TCGA-CH-5745-01A
TCGA-HC-8258-01A
TCGA-HC-8258-11A
TCGA-HC-8257-01A
TCGA-XK-AAJR-01A
TCGA-EJ-A7NG-01A
TCGA-J4-8198-01A
TCGA-ZG-A9KY-01A
TCGA-V1-A9O5-01A
TCGA-KC-A4BR-01A
TCGA-EJ-5524-01A
TCGA-EJ-7792-01A
TCGA-ZG-A9L5-01A
TCGA-FC-A8O0-01A
TCGA-EJ-7784-01A
TCGA-HC-7209-01A
TCGA-J9-A52C-01A
TCGA-KK-A7AU-01A
TCGA-V1-A9OF-01A
TCGA-G9-7510-01A
TCGA-J4-A67R-01A
TCGA-EJ-A65G-01A
TCGA-HC-A8D1-01A
TCGA-EJ-8472-01A
TCGA-HC-7820-01A
TCGA-EJ-5494-01A
TCGA-EJ-A7NH-01A
TCGA-XJ-A9DK-01A
TCGA-EJ-7123-01A
TCGA-G9-6496-01A
TCGA-EJ-7330-01A
TCGA-KK-A8I4-01A
TCGA-TK-A8OK-01A
TCGA-HC-7744-01A
TCGA-HC-A6AL-01A
TCGA-KK-A6E5-01A
TCGA-EJ-5530-01A
TCGA-2A-A8VX-01A
TCGA-HC-A632-01A
TCGA-CH-5769-01A
TCGA-CH-5769-11A
TCGA-ZG-A9MC-01A
TCGA-M7-A724-01A
TCGA-EJ-5508-01A
TCGA-YL-A8SI-01A
TCGA-M7-A725-01A
TCGA-YL-A9WL-01A
TCGA-KK-A8IJ-01A
TCGA-V1-A9Z8-01A
TCGA-YL-A8HL-01A
TCGA-EJ-7789-01A
TCGA-ZG-A9LZ-01A
TCGA-EJ-5497-01A
TCGA-QU-A6IN-01A
TCGA-CH-5752-01A
TCGA-M7-A722-01A
TCGA-EJ-A46I-01A
TCGA-EJ-7315-11A
TCGA-M7-A721-01A
TCGA-KK-A59Z-01A
TCGA-EJ-7330-11A
TCGA-VP-A876-01A
TCGA-EJ-7317-01A
TCGA-EJ-A8FN-01A
TCGA-XJ-A83F-01A
TCGA-V1-A9OT-01A
TCGA-4L-AA1F-01A
TCGA-EJ-A8FU-01A
TCGA-CH-5761-01A
TCGA-YL-A8HJ-01A
TCGA-QU-A6IL-01A
TCGA-KK-A6E2-01A
TCGA-CH-5741-01A
TCGA-EJ-7792-11A
TCGA-EJ-A7NJ-01A
TCGA-EJ-A8FS-01A
TCGA-XK-AAJU-01A
TCGA-VN-A88N-01A
TCGA-XK-AAJA-01A
TCGA-HC-7745-01A
TCGA-KK-A8I7-01A
TCGA-J4-A83L-01A
TCGA-G9-6384-11A
TCGA-EJ-7321-01A
TCGA-EJ-7783-11A
TCGA-V1-A8WN-01A
TCGA-EJ-A65F-01A
TCGA-XK-AAIW-01A
TCGA-CH-5737-01A
TCGA-CH-5744-01A
TCGA-J4-A67L-01A
TCGA-KK-A6DY-01A
TCGA-EJ-7781-11A
TCGA-XK-AAJT-01A
TCGA-KK-A6E0-01A
TCGA-HC-7737-11A
TCGA-HC-A6AN-01A
TCGA-J9-A52E-01A
TCGA-YL-A8SB-01A
TCGA-VP-A87C-01A
TCGA-EJ-7123-11A
TCGA-YL-A8S9-01A
TCGA-QU-A6IM-01A
TCGA-ZG-A9M4-01A
TCGA-HC-A8CY-01A
TCGA-CH-5753-01A
TCGA-2A-A8VT-01A
TCGA-KK-A5A1-01A
TCGA-G9-6336-01A
TCGA-HC-7745-11A
TCGA-J4-A83N-01A
TCGA-KK-A59V-01A
TCGA-J4-A67O-01A
TCGA-X4-A8KS-01A
TCGA-HC-7230-01A
TCGA-XJ-A9DI-01A
TCGA-KC-A4BN-01A
TCGA-YL-A8S8-01A
TCGA-EJ-A7NF-01A
TCGA-YL-A8SA-01A
TCGA-XA-A8JR-01A
TCGA-EJ-8470-01A
TCGA-V1-A9OL-01A
TCGA-CH-5791-01A
TCGA-TP-A8TV-01A
TCGA-G9-6364-01A
TCGA-J9-A8CL-01A
TCGA-J4-A83J-11A
TCGA-G9-6494-01A
TCGA-G9-7523-01A
TCGA-KK-A8IG-01A
TCGA-SU-A7E7-01A
TCGA-VN-A88M-01A
TCGA-G9-7521-01A
TCGA-V1-A8WS-01A
TCGA-G9-6347-01A
TCGA-V1-A8MU-01A
TCGA-G9-6373-01A
TCGA-CH-5788-01A
TCGA-QU-A6IO-01A
TCGA-YL-A8HK-01A
TCGA-HC-7212-01A
TCGA-CH-5771-01A
TCGA-YL-A9WY-01A
TCGA-HC-7750-01A
TCGA-2A-A8VV-01A
TCGA-HC-A76W-01A
TCGA-J4-A83K-01A
TCGA-G9-6343-01A
TCGA-EJ-7793-01A
TCGA-HC-A6AP-01A
TCGA-XQ-A8TA-01A
TCGA-EJ-A46G-01A
TCGA-J4-A6G1-01A
TCGA-HC-7736-01A
TCGA-ZG-A9LM-01A
TCGA-KK-A7B4-01A
TCGA-ZG-A9LU-01A
TCGA-FC-A5OB-01A
TCGA-G9-6351-01A
TCGA-EJ-5503-01A
TCGA-J4-AAU2-01A
TCGA-EJ-5511-01A
TCGA-CH-5751-01A
TCGA-CH-5792-01A
TCGA-KC-A7F6-01A
TCGA-EJ-5510-01A
TCGA-HC-7211-01A
TCGA-HC-7818-01A
TCGA-J4-A67N-01A
TCGA-EJ-5506-01A
TCGA-VP-A87H-01A
TCGA-KK-A7AV-01A
TCGA-VP-A87B-01A
TCGA-HC-8213-01A
TCGA-G9-6369-01A
TCGA-ZG-A9LN-01A
TCGA-G9-6496-11A
TCGA-HC-7233-01A
TCGA-VN-A88K-01A
TCGA-EJ-7791-01A
TCGA-CH-5746-01A
TCGA-EJ-7327-01A
TCGA-EJ-AB20-01A
TCGA-CH-5762-01A
TCGA-KK-A8I5-01A
TCGA-EJ-5515-01A
TCGA-G9-6367-01A
TCGA-V1-A9O7-01A
TCGA-G9-6363-01A
TCGA-V1-A9O9-01A
TCGA-V1-A9O5-06A
TCGA-FC-A66V-01A
TCGA-EJ-5509-01A
TCGA-HC-A6HX-01A
TCGA-V1-A9Z7-01A
TCGA-XJ-A83G-01A
TCGA-2A-AAYO-01A
TCGA-KK-A59X-01A
TCGA-CH-5765-01A
TCGA-VP-A87D-01A
TCGA-V1-A8WL-01A
TCGA-ZG-A8QW-01A
TCGA-EJ-7785-01A
TCGA-VN-A88R-01A
TCGA-G9-6384-01A
TCGA-V1-A8MK-01A
TCGA-ZG-A9L9-01A
TCGA-ZG-A9LY-01A
TCGA-2A-A8VL-01A
TCGA-EJ-5522-01A
TCGA-EJ-7794-11A
TCGA-HC-7211-11A
TCGA-EJ-A65E-01A
TCGA-HC-7738-11A
TCGA-CH-5767-11B
TCGA-EJ-A7NK-01A
TCGA-EJ-5496-01A
TCGA-EJ-7797-11A
TCGA-HC-7081-01A
TCGA-EJ-7315-01A
TCGA-HC-7748-01A
TCGA-KK-A8II-01A
TCGA-J9-A8CK-01A
TCGA-EJ-5502-01A
TCGA-HC-A76X-01A
TCGA-J9-A8CM-01A
TCGA-KK-A7B0-01A
TCGA-J4-A67T-01A
TCGA-HI-7168-01A
TCGA-KK-A59Y-01A
TCGA-Y6-A9XI-01A
TCGA-G9-6356-11A
TCGA-V1-A9OY-01A
TCGA-KC-A4BL-01A
TCGA-YL-A9WK-01A
TCGA-EJ-7788-01A
TCGA-XK-AAJ3-01A
TCGA-G9-6342-01A
TCGA-EJ-5516-01A
TCGA-EJ-5501-01A
TCGA-KK-A8I9-01A
TCGA-EJ-7786-01A
TCGA-EJ-5532-01A
TCGA-EJ-7331-11A
TCGA-HC-7210-01A
TCGA-XQ-A8TB-01A
TCGA-HC-A6HY-01A
TCGA-J9-A52B-01A
TCGA-EJ-A7NM-01A
TCGA-ZG-A8QY-01A
TCGA-J4-A6M7-01A
TCGA-EJ-7789-11A
TCGA-KK-A8ID-01A
TCGA-G9-6498-01A
TCGA-V1-A9ZK-01A
TCGA-EJ-7781-01A
TCGA-G9-6353-01A
TCGA-G9-6499-11A
TCGA-J9-A52D-01A
TCGA-EJ-A46F-01A
TCGA-ZG-A9LB-01A
TCGA-KK-A6E3-01A
TCGA-G9-7519-01A
TCGA-KK-A8IM-01A
TCGA-M7-A71Z-01A
TCGA-G9-6378-01A
TCGA-VP-AA1N-01A
TCGA-HC-8266-01A
TCGA-V1-A8X3-01A
TCGA-V1-A9ZG-01A
TCGA-XK-AAIR-01A
TCGA-EJ-A8FO-01A
TCGA-CH-5763-01A
TCGA-EJ-7786-11A
TCGA-KK-A7AP-01A
TCGA-G9-6362-11A
TCGA-HC-7077-01A
TCGA-EJ-AB27-01A
TCGA-HC-8256-01A
TCGA-YL-A9WH-01A
TCGA-EJ-A65D-01A
TCGA-G9-6371-01A
TCGA-XK-AAIV-01A
TCGA-2A-A8VO-01A
TCGA-V1-A8WV-01A
TCGA-G9-6351-11A
TCGA-M7-A71Y-01A
TCGA-V1-A9OA-01A
TCGA-VP-A87E-01A
TCGA-FC-7961-01A
TCGA-EJ-7331-01A
TCGA-G9-6385-01A
TCGA-HC-A631-01A
TCGA-EJ-A46H-01A
TCGA-J4-A83I-01A
TCGA-V1-A9ZI-01A
TCGA-KK-A7AY-01A
TCGA-CH-5768-01A
TCGA-EJ-5499-01A
TCGA-ZG-A9L1-01A
TCGA-V1-A9OH-01A
TCGA-G9-6365-01A
TCGA-HC-8265-01A
TCGA-KK-A8IB-01A
TCGA-KK-A6E7-01A
TCGA-CH-5772-01A
TCGA-YL-A9WX-01A
TCGA-J4-AATV-01A
TCGA-G9-7522-01A
TCGA-EJ-7328-11A
TCGA-J4-A6G3-01A
TCGA-EJ-7327-11A
TCGA-J4-A83M-01A
TCGA-CH-5748-01A
TCGA-XJ-A9DQ-01A
TCGA-KC-A4BV-01A
TCGA-EJ-7314-11A
TCGA-HC-A6AO-01A
TCGA-VP-A875-01A
TCGA-G9-6329-01A
TCGA-YJ-A8SW-01A
TCGA-MG-AAMC-01A
TCGA-KC-A7F3-01A
TCGA-EJ-5521-01A
TCGA-HC-7213-01A
TCGA-V1-A8MF-01A
TCGA-VN-A88L-01A
TCGA-CH-5766-01A
TCGA-VP-A872-01A
TCGA-KK-A8IH-01A
TCGA-J9-A8CN-01A
TCGA-HC-8260-11A
TCGA-HC-7079-01A
TCGA-ZG-A9ND-01A
TCGA-G9-6363-11A
TCGA-CH-5739-01A
TCGA-KK-A8I8-01A
TCGA-EJ-5517-01A
TCGA-VN-A88P-01A
TCGA-EJ-7783-01A
TCGA-EJ-8474-01A
TCGA-HC-8259-11A
TCGA-G9-6342-11A
TCGA-EJ-5518-01A
TCGA-G9-6332-01A
TCGA-HC-A6AS-01A
TCGA-KK-A8I6-01A
TCGA-ZG-A9L2-01A
TCGA-XJ-A9DX-01A
TCGA-V1-A9OQ-01A
TCGA-V1-A9OX-01A
TCGA-KC-A7F5-01A
TCGA-HI-7171-01A
TCGA-EJ-8469-01A
TCGA-KK-A6E4-01A
TCGA-V1-A8ML-01A
TCGA-CH-5754-01A
TCGA-KK-A8IC-01A
TCGA-G9-7509-01A
TCGA-EJ-7115-01A
TCGA-HC-A6AQ-01A
TCGA-KK-A7AZ-01A
TCGA-G9-6366-01A
TCGA-G9-6354-01A
TCGA-VP-A87K-01A
TCGA-KK-A8IL-01A
TCGA-HI-7170-01A
TCGA-YL-A9WI-01A
TCGA-G9-6339-01A
TCGA-V1-A8WW-01A
TCGA-CH-5789-01A
TCGA-FC-A4JI-01A
TCGA-EJ-A65M-01A
TCGA-EJ-A6RA-01A
TCGA-EJ-5512-01A
TCGA-EJ-7785-11A
TCGA-M7-A723-01A
TCGA-G9-6333-11A
TCGA-EJ-7782-11A
TCGA-KK-A7AQ-01A
TCGA-G9-6348-11A
TCGA-EJ-A6RC-01A
TCGA-KK-A8IF-01A
TCGA-VP-A879-01A
TCGA-HC-A48F-01A
TCGA-EJ-7115-11A
TCGA-HC-7747-11A
TCGA-VN-A88Q-01A
TCGA-KC-A7FE-01A
TCGA-EJ-A46D-01A
TCGA-HC-7747-01A
TCGA-HC-7231-01A
TCGA-J4-8200-01A
TCGA-HC-8260-01A
TCGA-V1-A9ZR-01A
TCGA-EJ-A65B-01A
TCGA-HC-7742-11A
TCGA-V1-A8MM-01A
TCGA-CH-5740-01A
TCGA-G9-7525-01A
TCGA-FC-A6HD-01A
TCGA-V1-A9Z9-01A
TCGA-G9-6361-01A
TCGA-KK-A6E8-01A
TCGA-HC-7740-01A
TCGA-HC-A9TE-01A

## Sheet: Table S3
Table S3: Primer sequences for qPCR of core genes
Species Gene ID	Primer Name (Gene Name+F/R)	Sequence (5 'to 3')
Human	CDC20-F	ATGCGCCAGAGGGTTATCAG
	CDC20-R	GATACGGTCTGGCAGGGAAG
Human	CHRNA2-F	GGTCTGAGGATGCTGACTCTTC
	CHRNA2-R	TAGGAACGGAGGCAGAAAGAGG
Human	PLK1-F	GCACAGTGTCAATGCCTCCAAG
	PLK1-R	GCCGTACTTGTCCGAATAGTCC
Human	SRD5A2-F	GGAAATGGAGTCCTTCAAGGCTA
	SRD5A2-R	GCTTCCTGAGCTGGCGCAATAT

## Sheet: Table S4
Table S3: Overlapping targets of PFAS and prostate cancer
PCa-target	PFAS-target	PCa-target|PFAS-target
SERPINA5	PPARD	CA2
MFSD2A	HMGCR	ABCG2
HOXB8	PSMA4	CYP19A1
EMX2	ABCD3	ACSL6
SPINK2	OBP1F	LPL
MCF2	DECR1	GSTM3
CLDN2	ACOT12	PIK3C2G
KLHL14	IGF1	CLU
SEMG2	G3BP1	GPRC5B
NDRG4	CYP39A1	ANXA13
PATE2	ALDH1L1	PDK4
CRTAC1	CYTB	LIPG
CYSLTR2	PTEN	UGT2B7
WNT9B	C1S	G0S2
HOXB6	FBXO21	PAX8
AQP2	GFPT1	PTGS2
SLC2A9	C1R	ADTRP
RASL10B	HMOX1	ME1
ATP13A4	CYCS	GSTP1
ANO1	PPP1R15A	FBXO30
MRO	HMGCS2	GATM
AKR1B1	ACOT1	FGFR2
KCNJ5	PPIL3	GPX2
PATE4	ND2	PPARGC1A
PAQR8	CYP2B2	ULK3
SLC46A2	SOD2	ACACB
SLC16A12	EBI3	STX19
STAC2	ND1	APLF
PNMT	NAXE	GSTM1
KIRREL3	TET3	BDNF
GCNT4	HLA-DRB5	ACSL4
SPINK13	PPARA	ACOX2
FRMD3	MBL2	GSTM4
FUT3	GK	DGKH
PLA2G4A	SLC13A1	ALAD
PAX2	RPS5	LIPC
KCNJ13	MRPL38	CYP4B1
KCNJ16	MGLL	CHD9
WWC3	UGT1A1	ALB
SLCO4C1	ACADM	BCL2
PATE1	CD59	SLC7A5
FAM83A	ERP29	ACSF2
SNAP25	ANGPTL4	GJA1
PRDM16	HHEX	IER3
MGAM	DNAJA2	TRIB3
EVA1A	ECH1	SLC27A4
GLIS3	PRDX6	NCAM1
RAB11FIP2	CRYAA	AQP9
PTGES	HACL1	ENO2
GNAO1	ACADSB	PTGIS
KCNJ15	HSD11B2	SRD5A2
PIP	HNMT	DNAJB1
ABHD6	SERPINE2	ABCG1
HOXB5	CYP2D10	SLC10A1
UNC5B	CYP2C19	SERPINA1
HS3ST5	PXMP4	ID3
POU3F3	A2M	HSD11B1
AMELX	ACSL3	SCARB1
SLMAP	NR1H3	SLC40A1
PAEP	MAPK1	APOE
RHOBTB2	ACACA	CIDEC
QPRT	TSKU	PLPP3
KCNQ1	CREB3L3	CYP11A1
LAPTM4A	SLC2A12	MSMO1
SLC28A3	SQSTM1	GPX8
HOXB7	ACAT1	FABP5
GRAMD1B	CFI	MPDZ
ARHGEF40	OCLN	ST3GAL5
LPCAT2	SULT2A6	TLR3
PM20D1	FABP1	PPP1R3B
TRIM9	GYS2	GAS6
SLC31A2	GARS1	ASS1
PON3	CES2	P4HA2
TRPM3	AK4	ROR2
TMEM253	ALDH3A2	MMP9
CDK18	ETFDH	SLC27A2
SLCO2A1	CYP4A1	FADS1
FN1	C8B	ID1
SP6	OSGIN1	FASN
FAM167A	NQO1	PLIN4
ST6GALNAC4	HSPA9	GPX3
RASAL1	PSMC2	ACSM1
ZBTB20	APEH	SLC1A3
CA14	CCNE1	ABCC3
PTGS1	SOD1	DIO1
AOX1	RAB6A	ADH4
ANXA9	BHMT	SLC22A10
PAQR7	PLTP	RHOB
ZNF185	FSCN1	CES1
TGFBR3	SAA3	CFH
PDE7B	ACAA1A	DDC
SBSPON	VNN1	PSMA1
PALM3	C3	KDR
C2orf88	CYP2C18	ACSM5
IL1RL1	HSPD1	FADS2
ALDH1L2	MGST3	HSPG2
ZNF154	DDIT3	ECI2
TMLHE	SRD5A1	APOB
PATE3	APOC4	GCK
SEMG1	CDH1	CRYBA2
LMO3	CALU	SLC6A6
KRT24	VWA8	KRT18
NAGS	FOS	DCN
CAMK2G	CYP2K5	PLK1
C22orf23	DBI	RUNX2
DCHS2	EIF2B3	CCNA2
RAB9B	SHBG	C4B
PJA1	FGG	PAFAH1B3
AC005041.1	HSPA5	PSAT1
SNPH	UGT2B10	THRSP
CDIN1	JUNB	ACAA2
LYVE1	TNFSF10	BUB1
PAPPA	CES1C	MTTP
NFYB	PLIN2	CCNB2
FAT3	GUCY1B2	GRIN2B
C11orf45	CYP2B13	LEPR
APOBEC3C	DNAH6	RRM2
MICALL1	OLR59	AQP3
NPFFR2	CCNG1	TM7SF2
MPPE1	MYO5B	HSPE1
FCRLB	PKLR	HBA2
ITSN1	ACOX1	GRIA2
TRIM61	CD36	SRL
PAQR5	ACAT2	BIRC5
POU2F3	HADH	F7
SAMD12	IDI1	CES3
PARVA	HSD17B4	ARL4A
TMEM171	NPM1	DECR2
NYNRIN	PCK2	TPM2
VWA5B2	FUS	C8G
RBFOX2	TF	HSPA6
APOBEC3G	PIK3C3	HSPA1B
IQCK	ELOVL6	VILL
LARGE1	MGST2	COL4A2
SCARA3	EPHX1	AHSG
DAAM2	HNRNPAB	FABP3
PCDH9	PPIF	NR0B2
GNAZ	MFN1	F10
PCSK6	USP10	MEF2C
EIF4EBP2	STAR	TOP2A
DUSP2	ABAT	CYP2A6
TRPM5	ALDH1A1	KRT19
GNAL	CYP1A1	MCRIP2
C8orf88	STAT4	CDKN2A
ANO6	DGAT2	C2
ATP1A4	ACSL1	NR1I2
COL2A1	HPRT1	COL6A3
C20orf194	ABCC5	GNMT
PRDM11	CEBPG	HSD17B2
CRISP1	MAPK3	CCNB1
CXCR2	GPX4A	GADD45G
NFIA	PSMA7	PPARG
FAM13B	SDC2	SLC7A11
ANGPT1	HMGCL	LTBP1
TMEM132C	ACOT7	CPT1B
AFAP1L2	SLCO1A1	CXCL12
CFL2	ACAA1	SGK1
BNIP2	TMEM14C	GSTA2
PPP1R12A	PSMB4	ODC1
TES	NCAPD2	FGB
C12orf75	ACADL	FBP1
DCAF12L1	HSP90AB1	BMP7
EPM2A	DNAJB9	MIOX
FERMT2	CCT3	CXCL10
SEC23A	SLC3A2	INSIG1
SLC18A2	ASNS	CYP27A1
TSPAN18	SLC25A20	CDK1
PLEKHA2	RPL18	S100A8
RHEX	CCNG2	CYP4A22
RSPH14	MVK	CDC20
ANKMY2	TARS1	XPNPEP2
OPCML	PSMB5	RPS10
PIP5K1B	GCKR	AOC2
PRICKLE2	ABCB4	MMP2
PLBD1	NCEH1	ITPKA
DNAJC18	NFIL3	FBP2
RHBDL3	HNF4A	CASP14
PLAAT5	GLG1	HSPB1
TPM1	MYH7	RARRES1
HOXD3	MCM2	APOA2
DUSP19	CYP2C65	CYP2E1
TMOD2	RELA	CIDEA
LPP	HSPA8	FABP4
CAV1	GRN	SOX2
EFNB1	ACAD10	SPX
MEF2A	KLHL31	SLCO4A1
IL18R1	NOS3	RAG1
MED21	CYP51A1	APOC3
NEURL1B	NIBAN1	NR1H4
DEFB132	HADHB	F2
HOXB9	CROT	CHKB
MYLK	EGR1	ACP3
TBL1X	PSMD4	SLC22A25
ZNF90	KHK	PON1
DUOX1	TNIP1	SLC38A4
PPARGC1B	INHBE	SULT1E1
CDKL1	IGLL1	CPS1
KATNAL1	SAA1	IGFBP1
FER	CYB5R3	AQP8
SLC26A3	XBP1	CYP1A2
TMEM114	ABCG5	HAO2
MTMR8	GPAM	GATA4
NKAPL	CSRP3	AKR1C1
MUC6	DHFR	CHRNA2
GPLD1	ACO2	CYP7A1
PAK3	ATP1A1	APCS
EYA4	NFE2L2	ADH7
RAP1A	POLR3H	ATF3
KLHL4	NR5A1	IL1B
ICA1L	NR1I3	FGA
SLC25A12	ACAD11	HPGD
RBBP7	KLKB1	CXCL8
PLAG1	FABP6	CXCL1
FEM1B	F11	CFTR
L3MBTL4	HSPH1	AKR1D1
FAM110C	ENO3	GSTA1
NECAB1	CYP17A1	SLC25A47
MAT2B	ACTB	ANKRD1
PDE1C	TRAF2	C9
STAC	P4HA1
RNF180	ACOT2
KIT	DHRS4
PCDH7	SERPINE1
RBMS3	MOGAT1
CCNI2	SOCS2
STOX2	EXTL1
RMDN2	SLC27A1
ASPA	SPP2
ELP3	TP53
GATA3	CYP2C70
VCL	MAP1LC3A
LCN15	ABTB2
PALLD	COX2
CORO1C	CTBP2
FRMD6	CYP2B15
STK26	FAM162A
SEMA6D	GDE1
SGCB	TNF
SLC9A1	MX1
SCN5A	PSMC5
INPP5F	CES2C
PEAK1	LOX
SVIL	AKTIP
CDH23	ZGRF1
ADAMTS5	PDIA6
OVCH2	APOA5
ARHGAP20	CASP9
PRKG1	PPA2
PLLP	CNDP2
CALD1	CYP3A11
TAF3	SULT1A1
DNM3	CDKN1A
NHS	CYP1A
TMEM37	LDLR
PGRMC1	MMD
LPIN1	VLDLR
SYNPO2	CAT
KCNJ1	KLF15
LCA5	PMVK
PADI3	PSMC4
CAV2	ABCC2
KLHL42	CYP8B
CTTNBP2	CALR
MUC15	HIGD1A
CEP68	PSMD13
RBBP8	GPD2
RIMS3	G6PC1
PPP1R3C	MAP1LC3B
AIF1L	PCNA
PYCR1	HSD3B1
SLC16A4	CYP4A2
DUSP3	CAR3
PRKCB	DAP
EPHA10	SCD
MAMLD1	CFB
FAXDC2	PEX11A
RAB3D	CDC34
NDRG2	DGAT1
SLPI	KYNU
ARL4D	SLC38A2
GNL3	ACADVL
C21orf62	PANK1
JAZF1	ALDH1A7
SH2D1B	ABCG8
CGREF1	OTC
SLC24A4	PHGDH
HCAR2	ABCB11
MSRB3	AKR1B7
SIM1	DNAJA1
RCBTB2	RGS8
PCP4L1	SH3BGRL2
PIWIL4	LINCR
BMERB1	CYP2B6
AHNAK2	HADHA
TFAP2B	FDFT1
CSRNP3	PEX19
CCDC85A	ARG1
QSOX2	PRKAB1
PBX1	SQLE
GPR22	SLC25A34
GPD1	TRIM63
ANP32E	CYP2J4
EPHA2	PCK1
KCNS1	CTNNB1
LRRC56	PCTP
LRRC4	NFKB1
HOXB4	GSTA5
HOXB3	FOSB
PIK3R1	IL20RA
IRAK3	ACTA1
AMOT	BAD
ADRA1A	PTER
DMD	CCND1
CDC42EP3	CYP4A12A
USP44	IGFBP2
HECTD2	ACOT4
ZEB2	ACO1
B3GNT6	LCAT
RORA	APOA4
C20orf202	UGT2A3
SPINT3	ESR1
DBNDD1	ATP5F1A
LURAP1	CYP4A31
CST4	HMGCS1
TTC28	PSMB3
EPHB1	SLCO1A4
ARHGEF9	GCH1
SLC8A1	GSTT2
CERK	COL5A1
C1QTNF1	PSMA6
PEG3	CPT1A
DENND2B	SREBF1
TEAD1	RBL2
GLDN	YARS1
ATP10B	RABAC1
CLDN19	NR1D2
CHRDL1	APOA1
CCDC69	HSDL2
MGAT4C	HSD17B7
RGS22	ACSL5
PPP1R12B	ANXA7
EPS8	CLEC4F
HOXB2	GAPDH
MAP1A	HKDC1
ADGRD2	DHCR7
CALM1	TBP
CRYZ	SCD1
PRNP	CRAT
SYNM	PSMB8
BBX	CTSD
INSYN2A	POR
CLIP4	SREBF2
ATP2B4	STAT6
PDZD8	THOP1
RARB	CYP4A14
CORO2B	CXXC5
ETNK2	RAG2
BNC2	B4GALT5
SAMD10	TFRC
XKRX	CYP4A11
CBX7	MYC
PPP2R2B	ERN1
MAMDC2	UGT2B34
SORBS1	JUN
KANK1	ECI1
KANK2	UBE2B
LSM11	FABP2
LHX1	FMO1
CHEK1	CYP2C37
PDGFD	SULT1B1
FILIP1	AR
CLCNKB	CYP2B10
PLS3	CYP2C50
CLIP3	CES1G
CCSER2	SLC10A2
SH3PXD2B	ACOT8
TRPC6	ESR2
TNMD	C4BP
DIXDC1	SOAT1
ZNF846	ACOT3
CEP112	ALDOA
MBNL1	HDC
MECOM	EIF3H
SLCO3A1	BAX
LRP1B	VTG1
MCC	FDPS
TNS1	ATF4
CLIC4	MAFF
ESRP2	SERPIND1
SEC16A	IFRD1
PSIP1	ALAS1
GUCY2C	COX3
DMRT2	ATG3
FKBP15	GPT
SLC34A2	AKR1C18
CCDC181	CCL2
SOX5	PSMA5
CYP3A5	TXNIP
MARCKSL1	CYP2A5
INSYN2B	PSMC1
GPR156	EHHADH
TLR2	SHMT1
SLC4A5	CYP2C6
ANGPTL1	ALDH9A1
GPM6B	ADCY10
KCNMA1	HGF
LPAR1	CCND3
MEIS1	PITPNB
OGFRL1	GCLC
SYT8	MAT2A
KLHL5	CYP3A4
TACC1	BAAT
ADGRB3	SLC27A5
SEC14L6	IL6
NACC2	EPHX2
KLF8	ZNF850
C5orf34	SCD2
TOR1AIP1	SDHA
JPH4	APP
CDHR1	CPT2
GOLM1	ALPL
SLC25A53	COMT
SIAH3	SLC2A1
ADGRL3	EEF1G
CST2	NSDHL
NDE1	CYP2C55
PDZRN4	C6
PGR	CHAC1
SLC6A2	LSS
NT5E	ACOX3
SLC39A2	CYP4A10
ZNF483	COLQ
ZC2HC1C	CYP4F14
PRKCA	ALPK2
ERBB4	UCP2
TMEM100	HDLBP
ROCK2	PNP
GPR161	CASP3
HSPA4L	HSP90AA1
HOXD4	ACAA1B
LVRN	SLC25A30
FOXQ1	SLC22A5
FBXL7	CBR1
AFF2	HBA1
TRPC1	CTSC
WDFY2	CYP3A23-3A1
DCC	AASS
PRR36	ABCA1
TAF7L	ABCC6P2
SNX7	ACADS
MOB3B	ACSS2
CRABP2	ADGRG1
SCPEP1	ADH1A
SORT1	AFM
OXR1	ALCAM
ABCA4	APOV1
TBX2	ARHGAP44
ALDH1A2	ARPC1B
DDR2	ATP2B2
PLP2	ATP5F1E
METTL24	ATP5ME
DKK3	ATP5PO
PLEKHA1	ATXN2L
ATRNL1	BLVRB
DNAJB5	BRMS1
HSPB8	CARS1
MR1	CCN2
RERG	CDC37L1
HFE	CDKN1B
ACE	CEBPD
ANKRD66	CELA1
CSRP1	CEP135
CDC42EP4	CHMP3
HCFC2	CLPTM1L
SEPTIN10	CLTRN
TRIM36	CREB1
WFDC2	CRIPT
ENTR1	CRTAP
NAV2	CRTC3
COL4A6	CTSK
YAP1	CXCL2
AC010980.1	CYP11B2
KPNA3	CYP19A1A
EOGT	CYP19A1B
EFEMP1	CYP2C29
TMEM238L	CYP2C8
DAB2IP	CYP3A2
TLN1	CYP51
TMEM139	DAO
ZNF516	DDR1
SCUBE1	DENND1C
KIAA1614	DGAT1B
PRICKLE3	DHRS13A.2
KITLG	DHRS7
DPYSL3	DHX58
FBXO32	DLC1
ASPH	DNAJC13
TRPC3	DNMT3A
BTN1A1	DNMT3AB
AP006621.6	DNMT3B
SLC47A1	EBP
KCTD14	EEA1
FEZ1	EIF3J
PLA2G7	ELF3
TMX4	ENGASE
DUOX2	EPDL1
PTPN14	EPHB4
PLCD1	EXOSC1
CHST11	F13B
CEP120	FAH
PRELID2	FKBP4
GPR160	GAP43
UBXN10	GBP7
SLC9A4	GDA
CACHD1	GGH
PRDM5	GLUL
DTNA	GOSR2
SESTD1	GRAMD1C
NOX1	HAVCR1
MYH11	HSD17B3
NCS1	HSPB9
TSLP	HTRA3
KCNS2	HYCC1
RGS10	IFNG
TCF7L1	IFT20
NEFM	IL1R1
CELSR2	INO80D
ANK2	INSR
RAPGEFL1	KEAP1A
TTC23	KHDC4
TBC1D1	KIF21A
RAB19	KISS1
MXRA7	KLF11
INKA2	LINC02348
MYOCD	LINC02499
MAP3K20	LMBRD1
ITGA9	LRRC40
GNB5	LUC7L3
GLCE	LYPLA1
TMEM117	MALT1
EDNRB	MAPK8
GFRA2	MCMDC2
SLC25A22	METTL4
LMOD1	MIR150
KSR1	MIR192
CLCA2	MIR200C
HCN4	MLXIPL
RASL12	MUG1
ZNF660	MYO1B
FAM107A	NANOG
ITGB3	NCOR2
MEI4	NDUFA5
RAB40A	NEAT1
ARHGAP23	NFE2L2A
TMEM237	NISCH
COL21A1	NOL6
TMEM252	NOS2
NHSL2	NPPB
FZD8	PARP1
RNASE1	PAXBP1
ASXL3	PBLD
ACOT11	PCM1
FOXI2	PDAP1
ITGA2	PDE8A
SCUBE3	PELO
SLC41A2	PEX1
GAB1	PEX12
HOXD13	PEX13
BHMT2	PEX14
SLITRK6	PEX16
LONRF3	PEX3
METTL7A	PID1
KIF26B	PIKFYVE
ABCG4	PNISR
CCND2	PNN
TSPAN3	PSMA2
PRKCE	PSMB1
EVX2	PSMB6
TMEM108	PSMD1
C14orf132	PTGR1
CCDC110	PXDC1B
TMEM35A	RAB9
FBLIM1	RBM41
SERPINF2	RGCC
CCDC88A	RGS5A
EDNRA	RPL35
LRRC3B	RSRC2
ROS1	RT1-EC2
TSHZ2	SAMSN1
HCAR3	SBF1
ARHGEF25	SC5D
SPON1	SCYL2
NIPAL4	SEC23B
PTBP2	SELENOP
MYOF	SELENOW
PIPOX	SERAC1
LRRK2	SF3B1
C3orf70	SH3BP4
HPD	SKIC3
CEP85L	SLC1A4
FAM162B	SLC1A5
GRK2	SLC25A29
FAM107B	SLC2A2
DOCK3	SLC37A2
CAVIN2	SLC38A3
MAP1B	SLC38A3B
GLRA4	SLC6A12
TEDDM1	SLC7A1
CDH8	SMC4
GYPE	SMCHD1
DUOXA2	SMG1
KCNH5	SNAI1
GJC1	SQLEA
DSCAML1	SRSF11
KY	STAB1
HSD17B13	STC1
RAB38	STRN3
PLEKHG3	STXBP3
CCDC171	TAP1
GLI3	TBK1
MBNL2	TEK
EID3	TELO2
MEIS2	TET2
DOK4	TGFB1A
DUOXA1	TH
ARC	THRA
SLCO1B3	THRB
RNASEL	TJP1
CCDC158	TNNT2
TIMP3	TP53INP2
ARHGEF26	TRAPPC8
DNAJB4	TSX
ASTL	UCP3
SSBP2	XDH
FNBP1	ZFC3H1
H2AW	ZMAT1
PODXL2	ZRANB2
TMTC4
LRRC17
ENTPD3
ZEB1
ZFP92
ID4
APOC1
ADGRD1
NEK7
CACNA1F
GRIP1
GSDME
SEMA3A
PLCL1
ARMH4
SYT2
TRHDE
NXPE3
CYP26B1
TOR4A
FGF10
MPP2
MPZL2
NPTN
FHOD3
CAPN6
CARD6
TRIM6
STK33
FAT4
SPTBN2
LY6D
ERC1
RABGAP1L
SYT10
SFRP5
CEACAM21
CCDC200
VAV3
DUSP4
CPB2
B3GALT2
PGM5
ANXA6
EPCAM
BYSL
WNT2B
NPR2
AC092835.1
CPED1
FOLR1
TPRN
FCHSD2
CREBRF
EIF4E3
ADCY9
EPPIN
SMAD6
STARD9
MYORG
PFKFB3
IRF5
PRKAB2
FAT2
LHFPL1
IL6ST
TINAGL1
PARD6G
C10orf99
TRIM35
CHST3
PHF19
RASL11B
KCTD4
OR7C1
ZMYND10
ERGIC1
GFOD1
ZNF804A
ATP6V0D2
DENND5A
PLXNA2
ARHGEF38
ILK
ZDHHC9
MSLN
GGCT
PGAP1
C2CD4C
STARD8
ATP11C
CFAP65
PKP3
CDO1
FBXL13
KCNF1
CRB1
LHFPL2
IGSF1
NNT
EPB41L1
MAGI2
RASGRF2
SLC5A9
DEFB129
MEX3D
ALG6
ACSS1
KCNAB1
B3GALT6
ENAH
HLCS
AL136531.2
ARNTL
RAB7B
ATP6V1G1
PLPPR2
ZNF219
SBK1
VWA5A
RADX
TENT5A
HPN
HACD4
FLNA
ICA1
KCNB1
MAML2
SETBP1
FUT2
KCTD9
TRAF3IP2
RAB12
ITIH5
AJUBA
ADCY5
ENTPD6
HLA-DMB
PLCE1
ITGB1BP2
KLHL13
CCDC89
FGD6
SPOCK3
GLIS1
LINGO2
RBPMS2
IRAG2
IRAG1
PAICS
GCOM1
CNTFR
ITLN1
ADCY8
ACTRT3
KRT222
CRHBP
LRFN1
NKX2-3
AQP5
NR3C2
KCNIP3
HLF
AJAP1
ADRA2B
FRMPD3
DZIP1
NEXN
C16orf74
RGS7BP
PLCZ1
FAM83B
KCNA2
PRLR
NRXN3
CCDC82
HID1
AP1S2
NECTIN2
COQ6
QSOX1
SOWAHC
ARHGAP10
TPRG1
XKR5
KCNJ8
HPCAL4
SGCE
PREX2
CYP4F22
KCNQ5
KCNMB1
DPP6
TFF3
ROBO1
CCDC178
DENND2C
PRPS2
TMEM51
RASSF5
ZMYND19
GIPC2
WWTR1
EEF1AKMT4
CACFD1
SLC26A6
HMGCLL1
RIC1
SOX15
DST
TMEM47
ATP1B1
TTLL12
KIF9
RNF217
PLXNA4
SMPDL3B
SSPN
ANO5
POLR2H
DSTN
SIM2
RGS9
FLNC
ATP6V1G3
SLIT3
FGF7
CD300LG
GPRASP1
POU3F1
ITGA1
MTM1
MTHFD2
B3GNT8
SLITRK3
SYNE3
ST6GALNAC2
KCNJ3
CYP4F3
TWSG1
HOXD8
SNAI2
PAQR6
CA4
HIF3A
RBPMS
SCN11A
POPDC2
ZNF157
FUT10
RRP12
RNF182
LMO4
SOSTDC1
TMPRSS11D
NLGN3
P2RY12
RTN4RL2
NRP2
LGR6
FGFR1
PNPLA1
ASPHD1
LYST
NRK
IQANK1
ZNF728
SLC16A5
IQCA1
TMEM101
TRAF4
ETV5
PRRG4
TRPS1
HOGA1
CCDC54
ZBTB38
GSC
PKD2L2
NUP210
SLC37A1
S100A14
ZFAND5
SV2A
ODF3
PKIB
RND2
SMIM10
LRFN5
CA12
NETO2
NRG2
CCBE1
LRIG1
B4GALT6
FOXO1
ZNF536
LRRIQ1
PENK
KRT16
ARHGAP24
PRAC1
EHD2
FOXN4
HBB
SLC16A7
RGL1
PLCL2
GPR182
DEFB134
YPEL1
VWCE
TOR2A
NYAP1
DYNC1I1
KLF16
ANKRD45
SMAD3
ZNF485
SCHIP1
CAMK1G
PARM1
ABHD12B
RAB17
RUNX1T1
TSHZ3
SMKR1
SCN2B
ACTN1
BCHE
RGN
HEPH
LRCH2
PRICKLE1
CRACR2B
GPR75
FAM83C
PRRG1
IDS
NLE1
MAP7D3
EIF3B
BNIP3L
CERS3
TMIE
CLVS1
FAAP100
HS3ST3A1
P2RX2
RIMKLA
RBP1
CCDC136
P2RY2
AOPEP
SLC24A3
SSTR2
GJB4
AVPI1
CD200
ADM2
TRIM31
GRK5
ELF4
SH3GL3
LGALS4
IGSF9B
ADH1B
LRP4
GNG12
FAM9B
INSYN1
PRTFDC1
KBTBD13
GDF15
MBD5
CRYBG2
MAZ
ANKRD44
NID1
NFKB2
CERS4
FOXA1
FXYD6
IHO1
C10orf105
AIFM2
JAKMIP2
C3orf80
RBM38
SLC25A42
SFXN3
NEK5
EFHD1
AMPH
RCAN2
CYP4F8
PRR7
MROH7
CCNJL
ARVCF
RBMS1
TRPC4
RGS7
MMP26
CEP126
ZMAT3
FOXB2
PNMA1
NR3C1
ITGB8
SYT9
TMEM241
C3orf49
ASB2
ZFHX4
RPP40
ENTPD5
TLCD1
PRPH2
CCDC8
RBFOX3
CD81
FGF2
HMGA2
ITGB1
FRMD7
FNDC10
TENT5B
KLHL17
NEGR1
CELF2
PARP3
FBXL22
GNG11
ADAMTS18
GPD1L
PNMA2
CPEB1
MGARP
SCARA5
EFHC2
SHC4
SGPP2
ZP3
SPRY2
RTL5
LUZP2
SPARCL1
MAB21L2
ACTG2
CBX8
SYNGR2
MOCS1
COL17A1
TMEM169
LINC00672
H2BU1
PTCHD1
P2RY14
PGF
PPM1L
INAVA
TMEM106A
CLVS2
FCGBP
CD82
GDPD1
JAK2
GSTM5
DCBLD2
KAZN
GNPNAT1
GAS2L1
BNIPL
LRRC34
CAP2
PDIA5
EDIL3
TBX10
GPR135
ACTC1
ADCYAP1R1
SHC3
CHN1
SDC3
UNC5C
PIGW
PTPN21
SLC14A1
ABCC4
FZD1
IL33
TCN2
NXPH2
SH3PXD2A
TNIK
CNTN1
TSPAN2
NECAB3
RUSC2
SLC13A2
SOX7
PGAP4
JPH2
RPL36
ISYNA1
PAK5
SLC5A3
CCL18
PHACTR2
TTYH3
GRIN3A
PLA2G3
SNCG
GNA14
CAVIN1
TENM3
OR51E2
SLC25A33
SS18L2
PDCD2L
MTMR11
IQGAP1
SMTN
PLEKHH2
TSHR
SOWAHA
NMUR1
ST6GALNAC6
TRPM4
ZFP36L1
LDHAL6A
SH3BP5
GBP6
SLC25A26
TMEM132E
TSPAN19
PPAN
PNMA8C
ABCA6
RPRML
PYGL
BAZ2B
B4GALNT4
ZNF488
SCGB1A1
RSPH1
FOXP2
IRF7
CRHR2
CHDH
VSNL1
CPAMD8
SORBS2
TCEAL7
TRO
KLF5
ZBTB7C
REV3L
WSCD2
ANKRD33B
TUBB4A
SFXN4
MYBL2
POLD2
CTF1
AGPS
SERPINB1
TAFA2
PDGFC
RND3
FZD7
KLF7
TGFB1I1
KLF12
GPM6A
SPATA6
ARHGEF17
GALNT6
EGFL6
TRH
MDFIC
CDK15
ERBB3
HRH2
IQSEC3
APOBR
TGM5
SYNE4
SLC44A4
FAM124A
ATP6V0A4
NCLN
TENM2
TRPV3
ABCC9
ZCCHC24
STPG4
REL
RCC1
MCAM
CLPSL2
SLITRK2
SERPINB5
PHLDA1
CCDC80
PMP22
FHL1
AMACR
DGKG
CPA6
ATP1B2
AHDC1
DPYSL2
PITPNM3
SOX12
IRAK1BP1
CTSB
KRT13
CHRNA4
EPB41L2
OLFML2A
PRKD3
NID2
CYP3A7
CHST4
LRRN3
TNFSF11
WIF1
C7orf31
TGFBR2
HACD1
NR2E1
STX2
SV2B
UCN
EPGN
ENPP3
TMEM132A
AGMAT
NME1
COL4A5
H2AC8
PLD1
SCRN1
DUSP18
PCYT1B
TMEM184A
REEP1
PTRHD1
SLC12A8
SLC25A45
AC104389.5
ST3GAL1
DNAJC15
BEND6
EGLN3
ASB3
QSER1
SLIT2
TNK2
CNN1
RPL22L1
MYZAP
DLG4
ARHGEF28
MATN4
BEND5
ELF5
RIPK2
FBXO17
ADRA1B
EBF2
GJB5
VEGFD
FAM163A
CEND1
CREB3L1
IL1A
RAB31
MRAP2
LETM2
PINLYP
NOTCH1
BDH1
DVL1
ZBED2
EMB
CLDN16
KCNQ4
SHISAL1
FAM83H
PYCR3
ZNF611
PITPNM2
NLRP12
CAPG
STARD4
HGH1
NDP
RPS6KA5
ASTN1
PLSCR4
DGLUCY
WNT7A
PPFIBP2
ISL2
ITGA5
SERPINA11
CLN3
APOBEC3F
RARG
MATK
CHST2
BX255925.3
TMEM238
SPRED1
SLFN12
COLEC10
PDE5A
ACVRL1
SEMA5A
P4HB
TGM1
SPART
CAND2
CPNE6
BCAM
CANT1
LECT2
MREG
TP53INP1
APBB1
UNC13C
TP53TG5
RNF152
GOLGA7B
IMPDH2
KCNK10
NUDT9
CABP4
FCGR3B
TMEM196
CBLN4
TEX26
KLHDC1
INPP5D
MARVELD1
ANXA2
MLPH
ILDR2
DDIT4
SLCO1A2
STOM
C5orf49
CNRIP1
TKFC
PLCB1
ADAD2
FGD4
BCAR3
ACTA2
IL20
PCDH10
GADD45A
SMOC1
PKD2
TPPP2
CAMK4
KLHL35
GALR1
TP63
DNAAF3
AMDHD2
IL1R2
TRPM2
PDE2A
REXO2
FOXRED2
OTUB2
PDE4D
GPR87
PIEZO2
CDC20B
MTURN
FOXN3
PABPC4L
ZNF750
IL20RB
ITGA3
EVC2
SYTL4
AKAP11
COLEC12
TSPAN1
SPTBN1
CD40
NKAIN1
NELL2
CA9
ROPN1L
EPOP
TBX4
MASP1
OSR2
ZNF98
NLRP14
CLIP2
TTBK2
NFASC
MANEAL
PRIMA1
RGL2
RBM43
PURG
LAYN
IL1RN
CERS1
ITPRIPL1
PDE4A
CLIC6
NUDT10
SYT11
TP53AIP1
ITPR1
BCO1
SLC6A16
OR10A6
EZH2
MSN
ANO3
PRKN
BOP1
CD84
CAMKK2
TMEM86A
MITF
MRPL41
BTG3
CHP2
KIAA1671
ISG15
ARSF
LAMA4
PLCD3
ATP1A2
RRP1
MBNL3
ATP2B3
NMRAL1
ASAP1
SHMT2
CCN6
DCSTAMP
PDLIM1
YBEY
REC8
HOXA7
NDNF
LHCGR
GDF7
PLA2G2A
VSTM4
SCGB3A1
APOF
RNF175
CCIN
ASB12
CREB3L4
FAM53A
DMBT1
MAP3K1
RHPN1
PPP1R14B
HSD3B7
KCNT2
IL12RB2
HJURP
H2BC8
RNF112
PRDM6
GALNT9
SMCO4
NCCRP1
CYB561A3
WFDC1
GDPD2
FLRT2
MAP3K8
SEMA7A
CTU1
KCNH4
INPP1
LRATD2
TMEM178A
IL36RN
NTRK2
STK32C
KLK14
SRM
PRDM8
CAMK2N2
FAM163B
KIAA1210
FAM102B
PLN
TCEAL2
JDP2
SHROOM4
ADGRA2
GJD3
TAF10
CST6
ACE2
OGN
SYCE1L
TRERF1
SLFN5
CFAP300
GATA5
NUDT8
PPP2R3A
EYA1
CAMK1D
ATP2A3
TRPC5
LHX6
CD160
LPAR5
SLC16A2
LRRN1
CCDC196
LPA
MPL
MAL
LDB3
AOC3
ST6GALNAC3
INSC
CLEC9A
TRIB1
IP6K3
NTRK3
GPR17
RTP1
S100A16
MATN2
ABHD12
FAM151A
BDH2
ABCD2
H3C6
APCDD1L
KIRREL1
PCDH11X
CYSRT1
F12
WNT10A
PCDH18
SLC12A4
CORO1B
NPFFR1
PHYHIP
SKIDA1
SPEG
BVES
ZNF853
ZNF781
ARFGEF3
FHAD1
OPTC
TMSB15A
P2RX1
ITPRID1
MRAS
PNCK
ZNF114
SLC9C2
IGDCC4
GPR37
SAPCD2
LAMB3
MTRNR2L3
PDIA3
SLC26A7
HOXD12
FBXW9
SSTR1
ZBTB47
PCED1A
USH1G
PRSS8
THBS4
TGFB3
WFDC10B
SMIM10L2B
TIMP2
ZSCAN4
LYPD6B
TAGLN
SPATA18
ZNF486
CEMP1
SLC25A39
CYB5R2
SKA3
RAET1E
CMTM5
RSPO3
NLGN4Y
ELF1
SCGB2A1
PTGER3
CC2D2A
DSC3
PLEKHA6
TBX5
CHIT1
TDRD6
FUT6
PCSK7
ITGB6
GRIK5
MOCOS
DYSF
CACNA1C
ATAD3A
ATP8A2
PPP3CA
MRPS28
CLCA4
SCRG1
CYP2J2
CACNA2D3
ARMCX1
SHF
DNPH1
ZNF423
GNG2
PRRT3
PDPN
RABEP2
SLC22A2
TPD52
MYRIP
ARMCX4
AC010255.2
PDCD1LG2
DAB1
NLRP1
TUT1
ADAMTSL4
SYNE1
GJB3
EFNA5
ARHGEF37
RRAS
HMG20B
TMEM213
ADGRG6
GRIN2A
FBXL2
C10orf82
NTF3
RBFOX1
GDF10
PNMA8B
MSANTD4
ST8SIA1
DES
SDS
ADAM19
ZNF774
TXN
CDC14B
BAIAP3
VSX1
RNF165
MICU3
PRR22
MALRD1
RIPPLY1
ANKRD53
MET
SHC2
TCF4
CHST6
BDKRB2
VIT
ANTXR1
PAPPA2
ADGRG2
ZNF454
TUBA4A
CDKL2
GXYLT2
VSTM2L
KCNA4
EPB41L3
ZCCHC12
ARHGEF6
FBXL8
KLHL29
NBPF12
KAT2A
PDLIM5
LIMS2
SLC38A5
KIF26A
MFSD12
GLI2
TMEM200C
ARHGEF2
CHTF18
CISH
SLC35F4
SDK1
TRIM16
STIL
SMIM5
EFEMP2
CD55
SAC3D1
ASPN
EIF4EBP3
TMPRSS4
SLC6A1
TPX2
SRMS
TMEM40
LPCAT4
TEF
A4GALT
CHAD
EFNA2
MAST4
FAM186B
SLC52A1
NKAIN3
PEX10
QKI
DMC1
PPM1H
OCA2
MUC21
GPRC6A
FAM169A
RAI2
AC079594.1
ANKS6
HUNK
ANKRD65
DDO
EDA2R
KLHL33
PHGR1
CSPG4
KANK4
GJB1
SCTR
GMDS
IGF2BP2
BAG3
RNF157
GAS1
MARVELD3
C1QTNF7
ERG
CBX4
ARMC3
GRIN1
MPO
OLFML1
SAMD4A
NRXN1
COL4A4
KRT4
BEND4
NPR1
JTB
E2F5
PHLDB3
TMPRSS11A
DPYD
FAM117B
RHPN2
FRY
OAT
CCDC3
TARBP1
TMEM154
QRICH2
POGLUT3
ROPN1B
SLC43A1
OPN1SW
AC068580.4
CHST15
LSAMP
PRODH
ZNF556
SLC39A5
DRD2
GABRD
FAM228A
KCNH2
MACIR
TSPAN13
CCDC9B
HSH2D
TULP2
TRIP6
SIGLEC15
BIK
RPS4Y1
POLD4
VTCN1
PYY
TDO2
NFAT5
SH3BGRL
KCNN3
NSG1
AC015802.6
IL19
PCP4
MUC4
PLEKHN1
TRIM22
SULT2A1
TBC1D2
TLE2
PRSS1
HS6ST3
LRRC45
TIMM13
MPP6
SGCZ
RPE65
NRG1
MYADM
SIX2
NTRK1
COL23A1
CASKIN1
PLEKHG5
STRADA
CRYAB
MAS1
B3GAT1
RHOJ
KISS1R
AHR
STXBP5L
ERVV-1
FAM222A
SKAP1
CHI3L1
MYL9
APBA2
LENG9
NOTCH2NLC
GFUS
SH3RF1
CCER2
ACVR1C
SLC7A14
SOGA3
MRPL17
SCN7A
BRINP2
WFIKKN2
PKN1
APRT
ROBO2
UQCC3
ARHGEF4
SLC4A9
SFTPA2
COL4A3
SV2C
MMP16
PLPPR5
CCDC138
UBE2C
ERVFRD-1
RAC3
MSI1
ATAD3C
RASD2
POU5F1B
BLACAT1
FOXF1
SLC2A5
XG
RASGRF1
FAM184A
IQGAP3
OTX1
OPTN
SCN4B
QTRT1
OR7A5
H3C10
HEBP2
MPZ
CENPN
WFDC13
MACC1
B3GAT3
PLEKHH1
GALNT7
CFAP157
SFXN2
HTR1B
PLAAT1
CPLX1
BTBD19
SPIN2A
GNG5
TUT7
CCDC198
LGI3
HR
C1QL1
CABS1
SYDE1
ABO
TSPAN7
KCTD17
KCNU1
OSBPL3
KCNC1
TMEM71
GSTM2
CX3CR1
ADORA2B
LBHD1
LRCOL1
PDLIM7
ROR1
MOV10L1
RPS2
RRS1
CNDP1
ALDH3A1
TUBB2A
SOX8
HOXA2
DNAH8
KCNH1
CLMP
C5orf38
ATP10D
LGALS3
CDCA5
SLC4A11
SLC38A1
NOS1
SLC22A31
EPHA7
[truncated: 2,648 more rows]

## Sheet: Table S5
Table S5: Composition genes and computational coefficients of PFAS PCA risk model
Gene	Coef
ALB	0.277994
C2	-0.102507
CA2	0.155988
CDC20	0.188255
CHRNA2	-0.32081
DDC	0.104859
HSD11B1	-0.09334
PLK1	0.174343
PTGS2	-0.173358
SRD5A2	0.0595061

## Sheet: Table S6
Table S6: Detailed information on immunohistochemistry of HPA database
Gene	Group	Patient ID	Dyeing intensity	Position	Antibody information
CDC20	Normal	1798	Negative	Nucleus	HPA055288
CDC20	Cancer	4335	Moderate	Nucleus	HPA055288
PLK1	Normal	3497	Moderate	Cytoplasm/nucleus	HPA051638
PLK1	Cancer	4363	Moderate	Cytoplasm/nucleus	HPA051638

## Sheet: Table S7
Computational step	Database(s)/Tool(s)	Question investigated	Key assumptions	Potential limitations
Toxicity prediction (PFOA/PFOS)	ProTox 3.0, ADMETlab 3.0	What are the predicted toxicological endpoints (carcinogenicity, mutagenicity, organ toxicity, endocrine disruption) of PFOA and PFOS?	QSAR models trained on diverse chemicals can accurately predict PFAS toxicity; molecular descriptors capture relevant physicochemical properties.	PFAS are underrepresented in training sets; predictions may not reflect in vivo mechanisms (e.g., non‑genotoxic carcinogenesis, PPARα‑mediated effects). Discrepancies observed for hepatotoxicity and mutagenicity compared to known evidence.
PFAS target identification	SwissTargetPrediction, CTD	Which human proteins are potential direct or indirect targets of PFOA and PFOS?	Chemical structure similarity (SwissTargetPrediction) and literature co‑occurrence (CTD) reliably indicate molecular interactions.	High false‑positive rates for computational target prediction; CTD includes indirect associations (e.g., downstream effects). No experimental validation for most predicted targets.
PCa differential expression analysis	TCGA‑PRAD (UCSC Xena), DESeq2	Which genes are differentially expressed between prostate tumor and adjacent normal tissues?	Transcriptome profiles accurately reflect tissue state; batch effects are negligible or can be corrected.	Limited number of normal samples (n=37) vs. tumors (n=497); potential confounding by tumor purity, cellular heterogeneity, or treatment history; arbitrary FDR and fold‑change thresholds.
Intersection analysis (PFAS‑PCa targets)	Venn diagram (R)	Which genes overlap between PFAS targets and PCa DEGs?	Overlap implies a potential molecular link between PFAS exposure and PCa‑related processes.	Overlap does not imply causality; may include spurious or passenger genes; cannot distinguish direct vs. indirect mechanisms.
PPI network and hub gene identification	STRING, Cytoscape (Centiscape)	Which proteins serve as central hubs in the PFAS‑PCa interactome?	High connectivity (degree, closeness, betweenness) reflects biological importance.	PPI databases are incomplete and biased toward well‑studied proteins; confidence threshold (0.4) may exclude weaker but relevant interactions.
Machine learning prognostic model	10 algorithms (e.g., Lasso, SuperPC)	Can a PFAS‑related gene signature predict biochemical recurrence‑free survival in PCa?	Gene expression levels are stable and prognostic; model trained on TCGA generalizes to external GEO cohorts.	No internal cross‑validation performed; risk of overfitting partially mitigated by external validation in two independent GEO cohorts. Cohort‑specific biases; median risk score split arbitrary.
Single‑cell & spatial transcriptomics	GSE185344, GSM7841733 (Seurat, Harmony)	In which cell types and tissue regions are core PFAS‑PCa genes expressed?	Quality filtering and batch correction preserve biological variation; cell type annotation using canonical markers is accurate.	Limited to one PCa sample for spatial data; low gene detection sensitivity in some cell types; spatial resolution may not capture subcellular localization.
Molecular docking	AutoDockTools, AlphaFold, PubChem	Do PFAS (and natural compounds) bind stably to core protein targets (e.g., CDC20)?	Rigid receptor docking with AutoDock approximates binding; binding free energy (ΔG) < –5 kcal/mol indicates stable interaction.	No consideration of protein flexibility, solvation effects, or cofactors; docking scores do not measure functional inhibition; predicted poses require experimental validation (e.g., SPR, ITC, cellular assays).
In vitro validation (DU145 cells)	qPCR, western blot, EdU, wound healing, Transwell	Does PFAS exposure affect CDC20 expression and malignant phenotypes?	DU145 cells are a relevant model for PFAS‑PCa mechanisms; 10 nM PFAS reflects environmentally relevant human exposure.	Single cell line; lack of normal prostate epithelial cells; no CDC20 knockdown/inhibition in the original submission (now added as rescue experiments); in vitro conditions do not mimic in vivo pharmacokinetics or tissue microenvironment.
